# Supplementary material for: Electrical circuit model of ITO/AZO/Ge photodetector
Source: Data Brief. 2017 Jul 14;14:62–7. doi: 10.1016/j.dib.2017.07.031 (PMC5526516; doi:10.1016/j.dib.2017.07.031)
Supplement: Supplementary file 2 — Supplementary material [file mmc2.xlsx]

## Sheet: Figure 1
	Frequency	Slope	Offset	Rsq	Flatband Potential	Density
	[Hz]	[cm^4/F^2/V]	[cm^4/F^2]		[V]	[cm^-3]
	20000	-44556068000000	25635171000000	0.98109	0.550085	-1.86129e+17
	19900	-46369311000000	26372096000000	0.978049	0.543479	-1.78851e+17
	19000	-45264521000000	25576461000000	0.986418	0.539783	-1.83216e+17
	18100	-48049404000000	25665590000000	0.99295	0.508888	-1.72597e+17
	17200	-45721457000000	24414885000000	0.987216	0.50873	-1.81385e+17
	16300	-48477362000000	24866942000000	0.989609	0.487698	-1.71073e+17
	15400	-50247067000000	24908896000000	0.967753	0.470467	-1.65048e+17
	14500	-48586054000000	23463789000000	0.995199	0.457671	-1.7069e+17
	13600	-49239049000000	23188600000000	0.995015	0.445678	-1.68427e+17
	12700	-46973133000000	21850169000000	0.99656	0.439901	-1.76551e+17
	11800	-43432741000000	20109867000000	0.99348	0.43775	-1.90943e+17
	10900	-44980427000000	19942328000000	0.995421	0.418094	-1.84373e+17
	10000	-41726337000000	18191477000000	0.987955	0.410709	-1.98752e+17
	9100	-45342953000000	18594639000000	0.980662	0.384827	-1.82899e+17
	8200	-35400210000000	14843671000000	0.991829	0.394049	-2.34269e+17
	7300	-30663372000000	12526586000000	0.974017	0.383258	-2.70459e+17
	6400	-26437891000000	10652444000000	0.98399	0.377662	-3.13685e+17
	5500	-19928174000000	7968428000000	0.974943	0.374596	-4.16153e+17
	4600	-15731192000000	6191354000000	0.951393	0.36831	-5.2718e+17
	3700	-9633502000000	3865746000000	0.9574	0.37602	-8.60868e+17
	2800	-5663753000000	2339430000000	0.963819	0.387791	-1.46426e+18
	1900	-3248738000000	1333153000000	0.971877	0.385098	-2.55274e+18
	1000	-1735208000000	678098789000	0.954869	0.365526	-4.77936e+18

## Sheet: Figure 2
Vdc	Frequency	Rp	Cp	Rs	Cs
[V]	[Hz]	[Ohm]	[F]	[Ohm]	[F]
-0.300907	20000	4332.87	6.17498e-09	350.221	6.79847e-09
-0.300907	19900	4369.64	6.10507e-09	359.235	6.73109e-09
-0.300907	19000	4373.63	6.18937e-09	379.831	6.86316e-09
-0.300907	18100	4643.44	6.13288e-09	401.854	6.79728e-09
-0.300907	17200	4517.7	6.16446e-09	448.585	6.94287e-09
-0.300907	16300	4545.32	6.15558e-09	491.515	6.99439e-09
-0.300907	15400	4815.91	6.16225e-09	518.346	6.99436e-09
-0.300907	14500	4611.05	6.19989e-09	590.509	7.21079e-09
-0.300907	13600	4689.8	6.2055e-09	651.749	7.311e-09
-0.300907	12700	4749.46	6.29683e-09	708.616	7.51508e-09
-0.300907	11800	4934.31	6.35589e-09	770.124	7.64033e-09
-0.300907	10900	4863.2	6.28686e-09	905.684	7.85691e-09
-0.300907	10000	4891.9	6.37549e-09	1011.06	8.16941e-09
-0.300907	9100	4803.8	6.43312e-09	1168.05	8.64461e-09
-0.300907	8200	5019.69	6.36837e-09	1353.77	8.86295e-09
-0.300907	7300	4881.88	6.3747e-09	1607.51	9.66371e-09
-0.300907	6400	5021.16	6.48032e-09	1848.6	1.04667e-08
-0.300907	5500	5141.42	6.5614e-09	2178.27	1.15985e-08
-0.300907	4600	5195.14	6.48882e-09	2648.71	1.35344e-08
-0.300907	3700	5197.79	6.68017e-09	3112.48	1.73195e-08
-0.300907	2800	5275.6	6.87772e-09	3687.66	2.44184e-08
-0.300907	1900	5443.95	7.61359e-09	4306.15	4.03616e-08
-0.300907	1000	5865.92	9.93554e-09	5133.04	8.97058e-08
-0.275458	20000	4373.59	6.20157e-09	345.008	6.76384e-09
-0.275458	19900	4399.26	6.13494e-09	354.215	6.70086e-09
-0.275458	19000	4404.09	6.21147e-09	375.443	6.82137e-09
-0.275458	18100	4666.76	6.15549e-09	397.654	6.75482e-09
-0.275458	17200	4565.62	6.18942e-09	441.716	6.8887e-09
-0.275458	16300	4585.25	6.18413e-09	484.673	6.94303e-09
-0.275458	15400	4832.36	6.18768e-09	513.619	6.94154e-09
-0.275458	14500	4668.57	6.22181e-09	582.198	7.13393e-09
-0.275458	13600	4741.37	6.22693e-09	643.297	7.22694e-09
-0.275458	12700	4780.11	6.31563e-09	702.074	7.4263e-09
-0.275458	11800	4968.72	6.37541e-09	762.576	7.54273e-09
-0.275458	10900	4914.24	6.32598e-09	890.831	7.75195e-09
-0.275458	10000	4945.69	6.3948e-09	999.701	8.03282e-09
-0.275458	9100	4861.52	6.45336e-09	1154.84	8.48472e-09
-0.275458	8200	5063.73	6.39469e-09	1339.2	8.69723e-09
-0.275458	7300	4949.26	6.40291e-09	1588.5	9.44321e-09
-0.275458	6400	5088.09	6.51592e-09	1826.48	1.02066e-08
-0.275458	5500	5222.91	6.60598e-09	2150.2	1.12877e-08
-0.275458	4600	5251.99	6.54973e-09	2619.42	1.31589e-08
-0.275458	3700	5266.91	6.75309e-09	3085.72	1.67436e-08
-0.275458	2800	5355.61	7.00433e-09	3658.03	2.34519e-08
-0.275458	1900	5556.62	7.8644e-09	4277.17	3.81575e-08
-0.275458	1000	6106.27	1.04892e-08	5125.67	8.24828e-08
-0.250566	20000	4412.8	6.22758e-09	339.958	6.73002e-09
-0.250566	19900	4427.6	6.16408e-09	349.363	6.67126e-09
-0.250566	19000	4433.35	6.2331e-09	371.196	6.78054e-09
-0.250566	18100	4688.64	6.17768e-09	393.61	6.7135e-09
-0.250566	17200	4611.29	6.21388e-09	435.098	6.83606e-09
-0.250566	16300	4623.56	6.21204e-09	478.054	6.89292e-09
-0.250566	15400	4848.01	6.21242e-09	509.061	6.88978e-09
-0.250566	14500	4723.99	6.24331e-09	574.145	7.05906e-09
-0.250566	13600	4791.12	6.24777e-09	635.127	7.14479e-09
-0.250566	12700	4809.22	6.33402e-09	695.776	7.33977e-09
-0.250566	11800	5001.71	6.39443e-09	755.283	7.44739e-09
-0.250566	10900	4963.32	6.36379e-09	876.513	7.64934e-09
-0.250566	10000	4997.49	6.41383e-09	988.652	7.89975e-09
-0.250566	9100	4917.16	6.47307e-09	1142.05	8.32884e-09
-0.250566	8200	5105.94	6.42034e-09	1325.08	8.5358e-09
-0.250566	7300	5014.19	6.43071e-09	1569.94	9.22888e-09
-0.250566	6400	5152.56	6.55051e-09	1805.02	9.95361e-09
-0.250566	5500	5301.83	6.64959e-09	2122.79	1.0985e-08
-0.250566	4600	5306.83	6.60943e-09	2590.73	1.27935e-08
-0.250566	3700	5333.74	6.82459e-09	3059.44	1.61829e-08
-0.250566	2800	5433.08	7.12834e-09	3628.87	2.25109e-08
-0.250566	1900	5666.04	8.10973e-09	4248.56	3.60086e-08
-0.250566	1000	6340.3	1.10297e-08	5117.92	7.54465e-08
-0.225833	20000	4450.17	6.25345e-09	335.059	6.69662e-09
-0.225833	19900	4454.3	6.19285e-09	344.674	6.64185e-09
-0.225833	19000	4461.11	6.25464e-09	367.081	6.74011e-09
-0.225833	18100	4708.05	6.19998e-09	389.754	6.67309e-09
-0.225833	17200	4653.96	6.23811e-09	428.771	6.78437e-09
-0.225833	16300	4659.98	6.23967e-09	471.648	6.84336e-09
-0.225833	15400	4862.39	6.23663e-09	504.702	6.83815e-09
-0.225833	14500	4777.25	6.26495e-09	566.291	6.98541e-09
-0.225833	13600	4838.81	6.26815e-09	627.255	7.0634e-09
-0.225833	12700	4836.45	6.35223e-09	689.719	7.25436e-09
-0.225833	11800	5032.86	6.41326e-09	748.234	7.35315e-09
-0.225833	10900	5010.05	6.40049e-09	862.741	7.54769e-09
-0.225833	10000	5046.78	6.43304e-09	977.862	7.76901e-09
-0.225833	9100	4970.63	6.4925e-09	1129.59	8.17519e-09
-0.225833	8200	5146.04	6.44583e-09	1311.27	8.37701e-09
-0.225833	7300	5076.38	6.45866e-09	1551.64	9.01906e-09
-0.225833	6400	5214.21	6.58449e-09	1784.05	9.70579e-09
-0.225833	5500	5378.21	6.6929e-09	2095.68	1.06879e-08
-0.225833	4600	5359.46	6.66898e-09	2562.17	1.24353e-08
-0.225833	3700	5398.11	6.89615e-09	3033.03	1.56331e-08
-0.225833	2800	5508.08	7.2521e-09	3599.42	2.15864e-08
-0.225833	1900	5772.72	8.35357e-09	4219.46	3.38911e-08
-0.225833	1000	6570.06	1.15641e-08	5108.96	6.85229e-08
-0.200357	20000	4485.56	6.28016e-09	330.246	6.66272e-09
-0.200357	19900	4479.14	6.2224e-09	340.061	6.6118e-09
-0.200357	19000	4487.33	6.27692e-09	363.029	6.69886e-09
-0.200357	18100	4723.61	6.22335e-09	386.093	6.63276e-09
-0.200357	17200	4693.21	6.26278e-09	422.706	6.73211e-09
-0.200357	16300	4694.49	6.26787e-09	465.368	6.79278e-09
-0.200357	15400	4874.94	6.26113e-09	500.504	6.78502e-09
-0.200357	14500	4828.66	6.28776e-09	558.472	6.91117e-09
-0.200357	13600	4884.64	6.28872e-09	619.578	6.98035e-09
-0.200357	12700	4861.6	6.37088e-09	683.829	7.16747e-09
-0.200357	11800	5061.55	6.43245e-09	741.396	7.25736e-09
-0.200357	10900	5054.43	6.43692e-09	849.317	7.44394e-09
-0.200357	10000	5093.54	6.45337e-09	967.103	7.63733e-09
-0.200357	9100	5022.31	6.5122e-09	1117.24	8.01947e-09
-0.200357	8200	5184.11	6.47221e-09	1297.39	8.21659e-09
-0.200357	7300	5136.4	6.48787e-09	1533.09	8.80859e-09
-0.200357	6400	5273.14	6.6191e-09	1763.02	9.45765e-09
-0.200357	5500	5452.58	6.73721e-09	2068.14	1.03899e-08
-0.200357	4600	5410.17	6.73073e-09	2532.7	1.2076e-08
-0.200357	3700	5460.44	6.97091e-09	3005.29	1.50814e-08
-0.200357	2800	5581.45	7.38078e-09	3568.21	2.06548e-08
-0.200357	1900	5878.48	8.60498e-09	4188.23	3.17454e-08
-0.200357	1000	6801.03	1.21099e-08	5097.4	6.15143e-08
-0.175479	20000	4515.62	6.30638e-09	325.879	6.63059e-09
-0.175479	19900	4499.2	6.25113e-09	335.898	6.58315e-09
-0.175479	19000	4509.25	6.29885e-09	359.364	6.6594e-09
-0.175479	18100	4732.57	6.24668e-09	382.967	6.59533e-09
-0.175479	17200	4724.88	6.28638e-09	417.43	6.68255e-09
-0.175479	16300	4723.65	6.29505e-09	459.713	6.74437e-09
-0.175479	15400	4883.43	6.28487e-09	496.805	6.73403e-09
-0.175479	14500	4873.8	6.3107e-09	551.255	6.84122e-09
-0.175479	13600	4924.29	6.30847e-09	612.684	6.90108e-09
-0.175479	12700	4881.8	6.38914e-09	678.559	7.08478e-09
-0.175479	11800	5083.96	6.45092e-09	735.398	7.16647e-09
-0.175479	10900	5092.19	6.47074e-09	837.274	7.34465e-09
-0.175479	10000	5133.22	6.47395e-09	957.143	7.51358e-09
-0.175479	9100	5068.06	6.531e-09	1105.86	7.8715e-09
-0.175479	8200	5216.4	6.49827e-09	1284.34	8.06533e-09
-0.175479	7300	5188.99	6.51699e-09	1515.46	8.61203e-09
-0.175479	6400	5323.77	6.65271e-09	1743.24	9.22689e-09
-0.175479	5500	5518.05	6.77996e-09	2041.95	1.01132e-08
-0.175479	4600	5454.37	6.79178e-09	2503.86	1.17405e-08
-0.175479	3700	5515.06	7.04558e-09	2977.43	1.45666e-08
-0.175479	2800	5647.03	7.50852e-09	3536.42	1.97779e-08
-0.175479	1900	5975.19	8.85114e-09	4155.84	2.97054e-08
-0.175479	1000	7017.4	1.26363e-08	5082.76	5.48485e-08
-0.150454	20000	4539.47	6.33296e-09	321.96	6.59999e-09
-0.150454	19900	4513.27	6.27992e-09	332.198	6.55572e-09
-0.150454	19000	4525.82	6.32099e-09	356.123	6.62121e-09
-0.150454	18100	4733.74	6.2708e-09	380.399	6.56053e-09
-0.150454	17200	4747.92	6.30965e-09	412.958	6.63519e-09
-0.150454	16300	4746.42	6.32196e-09	454.694	6.69762e-09
-0.150454	15400	4886.09	6.30885e-09	493.64	6.68506e-09
-0.150454	14500	4911.95	6.33448e-09	544.624	6.77481e-09
-0.150454	13600	4956.74	6.32815e-09	606.569	6.82481e-09
-0.150454	12700	4895.87	6.40771e-09	673.922	7.00543e-09
-0.150454	11800	5098.52	6.46927e-09	730.303	7.07964e-09
-0.150454	10900	5122.44	6.50278e-09	826.522	7.24862e-09
-0.150454	10000	5164.66	6.49563e-09	947.915	7.3967e-09
-0.150454	9100	5107.48	6.54944e-09	1095.33	7.72936e-09
-0.150454	8200	5242.09	6.52513e-09	1271.84	7.92189e-09
-0.150454	7300	5233.58	6.54717e-09	1498.38	8.42778e-09
-0.150454	6400	5364.99	6.68667e-09	1724.31	9.01227e-09
-0.150454	5500	5573.32	6.82201e-09	2016.79	9.85715e-09
-0.150454	4600	5491.19	6.85462e-09	2474.7	1.14269e-08
-0.150454	3700	5561.09	7.12316e-09	2948.4	1.40847e-08
-0.150454	2800	5704.25	7.64025e-09	3502.64	1.89445e-08
-0.150454	1900	6062.88	9.10013e-09	4120.62	2.77344e-08
-0.150454	1000	7221.46	1.31576e-08	5063.55	4.83847e-08
-0.125588	20000	4554.52	6.35958e-09	318.707	6.57235e-09
-0.125588	19900	4518.93	6.30851e-09	329.168	6.53102e-09
-0.125588	19000	4535.13	6.34308e-09	353.496	6.58576e-09
-0.125588	18100	4725.52	6.29542e-09	378.563	6.5299e-09
-0.125588	17200	4760.22	6.33257e-09	409.48	6.59208e-09
-0.125588	16300	4760.54	6.34838e-09	450.542	6.65457e-09
-0.125588	15400	4880.34	6.33299e-09	491.257	6.64054e-09
-0.125588	14500	4940.21	6.35884e-09	538.899	6.71464e-09
-0.125588	13600	4978.88	6.34783e-09	601.53	6.75487e-09
-0.125588	12700	4901.47	6.42656e-09	670.174	6.93267e-09
-0.125588	11800	5102.75	6.48742e-09	726.402	7.00054e-09
-0.125588	10900	5142.42	6.53274e-09	817.45	7.15983e-09
-0.125588	10000	5184.76	6.51833e-09	939.812	7.29168e-09
-0.125588	9100	5137.67	6.56741e-09	1086.03	7.59869e-09
-0.125588	8200	5258.42	6.55296e-09	1260.22	7.79273e-09
-0.125588	7300	5266.93	6.57855e-09	1482.24	8.26401e-09
-0.125588	6400	5393.45	6.72099e-09	1706.64	8.82352e-09
-0.125588	5500	5614.23	6.86316e-09	1993.2	9.63425e-09
-0.125588	4600	5517.67	6.91926e-09	2445.53	1.11491e-08
-0.125588	3700	5595.04	7.2039e-09	2918.23	1.36557e-08
-0.125588	2800	5749.41	7.77598e-09	3466.73	1.81836e-08
-0.125588	1900	6137.12	9.35011e-09	4082.23	2.58858e-08
-0.125588	1000	7405.69	1.36667e-08	5038.87	4.22681e-08
-0.100099	20000	4558.4	6.38703e-09	316.242	6.54832e-09
-0.100099	19900	4513.85	6.3378e-09	326.912	6.50978e-09
-0.100099	19000	4535.24	6.36603e-09	351.564	6.55371e-09
-0.100099	18100	4705.7	6.32133e-09	377.574	6.50409e-09
-0.100099	17200	4760.03	6.3563e-09	407.039	6.55409e-09
-0.100099	16300	4763.82	6.37526e-09	447.352	6.61606e-09
-0.100099	15400	4863.21	6.35799e-09	489.851	6.60142e-09
-0.100099	14500	4956.3	6.38463e-09	534.193	6.66165e-09
-0.100099	13600	4987.88	6.36866e-09	597.677	6.69267e-09
-0.100099	12700	4896.04	6.44684e-09	667.396	6.86791e-09
-0.100099	11800	5094.12	6.50618e-09	723.824	6.9304e-09
-0.100099	10900	5149.51	6.56201e-09	810.057	7.07999e-09
-0.100099	10000	5190.82	6.54304e-09	932.915	7.20024e-09
-0.100099	9100	5156.2	6.58592e-09	1077.97	7.48142e-09
-0.100099	8200	5262.57	6.58328e-09	1249.35	7.68076e-09
-0.100099	7300	5286.56	6.61287e-09	1466.74	8.12416e-09
-0.100099	6400	5406.73	6.75744e-09	1689.88	8.66434e-09
-0.100099	5500	5637.66	6.90588e-09	1970.53	9.45074e-09
-0.100099	4600	5531.41	6.98871e-09	2415.4	1.09128e-08
-0.100099	3700	5614.49	7.29209e-09	2885.54	1.32852e-08
-0.100099	2800	5780.29	7.92237e-09	3426.81	1.74961e-08
-0.100099	1900	6196.14	9.61077e-09	4038.49	2.414e-08
-0.100099	1000	7569.65	1.41795e-08	5006.64	3.63908e-08
-0.0752335	20000	4548.44	6.41392e-09	314.876	6.53088e-09
-0.0752335	19900	4496.37	6.36671e-09	325.667	6.49515e-09
-0.0752335	19000	4523.71	6.38912e-09	350.582	6.52903e-09
-0.0752335	18100	4673.48	6.34729e-09	377.642	6.48643e-09
-0.0752335	17200	4745.43	6.38019e-09	405.869	6.52577e-09
-0.0752335	16300	4753.34	6.40147e-09	445.503	6.58679e-09
-0.0752335	15400	4833.26	6.38257e-09	489.719	6.57231e-09
-0.0752335	14500	4956.4	6.41075e-09	531.003	6.62184e-09
-0.0752335	13600	4980.19	6.39018e-09	595.417	6.64535e-09
-0.0752335	12700	4877.14	6.46835e-09	665.878	6.81883e-09
-0.0752335	11800	5070.87	6.52518e-09	722.844	6.87715e-09
-0.0752335	10900	5140.59	6.58983e-09	804.884	7.01827e-09
-0.0752335	10000	5179.69	6.56895e-09	927.823	7.13257e-09
-0.0752335	9100	5159	6.60476e-09	1071.76	7.39033e-09
-0.0752335	8200	5251.14	6.61526e-09	1239.99	7.59938e-09
-0.0752335	7300	5288.06	6.64934e-09	1452.82	8.02471e-09
-0.0752335	6400	5401.47	6.79533e-09	1674.87	8.55296e-09
-0.0752335	5500	5638.05	6.94927e-09	1950.02	9.33028e-09
-0.0752335	4600	5528.59	7.06087e-09	2385.69	1.07453e-08
-0.0752335	3700	5615.39	7.38527e-09	2851.56	1.3011e-08
-0.0752335	2800	5792.13	8.0749e-09	3384.17	1.69412e-08
-0.0752335	1900	6233.38	9.87153e-09	3990.7	2.26221e-08
-0.0752335	1000	7699.53	1.46722e-08	4967.4	3.11229e-08
-0.0505139	20000	4522.83	6.44089e-09	314.703	6.52179e-09
-0.0505139	19900	4465.06	6.39616e-09	325.478	6.48912e-09
-0.0505139	19000	4498.41	6.41314e-09	350.653	6.51382e-09
-0.0505139	18100	4627.07	6.37382e-09	378.876	6.47881e-09
-0.0505139	17200	4714.96	6.40528e-09	405.995	6.5095e-09
-0.0505139	16300	4726.94	6.42786e-09	445.088	6.5693e-09
-0.0505139	15400	4788.31	6.40726e-09	491.002	6.55572e-09
-0.0505139	14500	4938.11	6.4379e-09	529.461	6.59812e-09
-0.0505139	13600	4953.43	6.41341e-09	594.824	6.6163e-09
-0.0505139	12700	4842.62	6.49229e-09	665.642	6.78916e-09
-0.0505139	11800	5031.06	6.54553e-09	723.469	6.84468e-09
-0.0505139	10900	5113.7	6.61768e-09	801.842	6.97906e-09
-0.0505139	10000	5149.48	6.59694e-09	924.553	7.09306e-09
-0.0505139	9100	5143.57	6.62529e-09	1067.34	7.33113e-09
-0.0505139	8200	5221.62	6.65008e-09	1232.11	7.55488e-09
-0.0505139	7300	5269.08	6.68955e-09	1440.27	7.97305e-09
-0.0505139	6400	5375.99	6.83674e-09	1661.13	8.49717e-09
-0.0505139	5500	5612.67	6.99566e-09	1931.15	9.28373e-09
-0.0505139	4600	5506.86	7.13849e-09	2355.69	1.06586e-08
-0.0505139	3700	5595.84	7.48697e-09	2815.33	1.28455e-08
-0.0505139	2800	5783	8.23887e-09	3337.55	1.65309e-08
-0.0505139	1900	6247.07	1.01396e-08	3937.41	2.13385e-08
-0.0505139	1000	7793.69	1.51566e-08	4919.8	2.64337e-08
-0.0250513	20000	4478.08	6.46921e-09	315.898	6.52415e-09
-0.0250513	19900	4416.49	6.42763e-09	326.498	6.49505e-09
-0.0250513	19000	4455.73	6.43932e-09	351.973	6.51137e-09
-0.0250513	18100	4562.64	6.40212e-09	381.492	6.48482e-09
-0.0250513	17200	4665.13	6.43314e-09	407.565	6.50926e-09
-0.0250513	16300	4680.68	6.45582e-09	446.312	6.56779e-09
-0.0250513	15400	4724.37	6.43342e-09	493.922	6.55617e-09
-0.0250513	14500	4896.99	6.46751e-09	529.8	6.59555e-09
-0.0250513	13600	4903.16	6.43991e-09	596.109	6.61108e-09
-0.0250513	12700	4788.78	6.5203e-09	666.82	6.78473e-09
-0.0250513	11800	4970.59	6.56912e-09	725.812	6.83975e-09
-0.0250513	10900	5065.03	6.64777e-09	800.914	6.96964e-09
-0.0250513	10000	5096.27	6.62885e-09	923.157	7.08961e-09
-0.0250513	9100	5105.99	6.6497e-09	1064.63	7.31312e-09
-0.0250513	8200	5169.65	6.68992e-09	1225.62	7.55797e-09
-0.0250513	7300	5225.45	6.7363e-09	1428.73	7.98195e-09
-0.0250513	6400	5326.48	6.88529e-09	1647.95	8.51156e-09
-0.0250513	5500	5556.96	7.04882e-09	1913.05	9.32978e-09
-0.0250513	4600	5462.03	7.22669e-09	2324.01	1.06738e-08
-0.0250513	3700	5551.88	7.60369e-09	2775.04	1.28121e-08
-0.0250513	2800	5749.1	8.42388e-09	3284.51	1.6288e-08
-0.0250513	1900	6233.69	1.04279e-08	3875.74	2.03036e-08
-0.0250513	1000	7848.95	1.56533e-08	4860.97	2.2287e-08
-0.000769584	20000	4416.7	6.49715e-09	318.424	6.54104e-09
-0.000769584	19900	4353.28	6.45907e-09	328.719	6.51574e-09
-0.000769584	19000	4397.67	6.46597e-09	354.526	6.52539e-09
-0.000769584	18100	4484.32	6.43049e-09	385.327	6.50773e-09
-0.000769584	17200	4598.86	6.46206e-09	410.503	6.52905e-09
-0.000769584	16300	4617.07	6.48367e-09	449.131	6.58668e-09
-0.000769584	15400	4645.45	6.4598e-09	498.256	6.57862e-09
-0.000769584	14500	4834.44	6.49776e-09	532.099	6.61958e-09
-0.000769584	13600	4832.3	6.46829e-09	599.18	6.63576e-09
-0.000769584	12700	4718.76	6.55064e-09	669.366	6.81178e-09
-0.000769584	11800	4893.14	6.59514e-09	729.626	6.8697e-09
-0.000769584	10900	4997.23	6.67904e-09	802.059	6.99852e-09
-0.000769584	10000	5023.18	6.66311e-09	923.679	7.13066e-09
-0.000769584	9100	5047.86	6.67754e-09	1063.65	7.34745e-09
-0.000769584	8200	5098.1	6.73274e-09	1220.93	7.61884e-09
-0.000769584	7300	5159.42	6.78725e-09	1418.92	8.06254e-09
-0.000769584	6400	5255.55	6.9391e-09	1636	8.60869e-09
-0.000769584	5500	5474.55	7.10656e-09	1896.71	9.48005e-09
-0.000769584	4600	5396.1	7.32108e-09	2292.63	1.08089e-08
-0.000769584	3700	5485.68	7.72886e-09	2733.39	1.29358e-08
-0.000769584	2800	5691.66	8.61889e-09	3228.68	1.62597e-08
-0.000769584	1900	6192.61	1.07171e-08	3809.96	1.9644e-08
-0.000769584	1000	7858.08	1.61285e-08	4794.9	1.91022e-08
0.0244144	20000	4333.16	6.52759e-09	322.511	6.57793e-09
0.0244144	19900	4269.39	6.49348e-09	332.38	6.55698e-09
0.0244144	19000	4318.46	6.49568e-09	358.589	6.56139e-09
0.0244144	18100	4385.12	6.46191e-09	390.712	6.55415e-09
0.0244144	17200	4510.02	6.49486e-09	415.086	6.57537e-09
0.0244144	16300	4529.97	6.51441e-09	453.792	6.63306e-09
0.0244144	15400	4544.61	6.48954e-09	504.302	6.63107e-09
0.0244144	14500	4744.13	6.5319e-09	536.56	6.67879e-09
0.0244144	13600	4734.96	6.5016e-09	604.214	6.69919e-09
0.0244144	12700	4626.25	6.5863e-09	673.484	6.87983e-09
0.0244144	11800	4791.58	6.62685e-09	735.122	6.94556e-09
0.0244144	10900	4903.8	6.71561e-09	805.184	7.07769e-09
0.0244144	10000	4923.5	6.70381e-09	925.992	7.22981e-09
0.0244144	9100	4963.19	6.71264e-09	1064.12	7.44884e-09
0.0244144	8200	5000.42	6.78337e-09	1217.45	7.75518e-09
0.0244144	7300	5064.89	6.84801e-09	1409.79	8.2357e-09
0.0244144	6400	5156.52	7.00487e-09	1623.87	8.81324e-09
0.0244144	5500	5359.02	7.17594e-09	1880.18	9.76466e-09
0.0244144	4600	5302.41	7.4322e-09	2258.45	1.10983e-08
0.0244144	3700	5390.89	7.87578e-09	2686.45	1.32537e-08
0.0244144	2800	5604.95	8.84392e-09	3164.85	1.64774e-08
0.0244144	1900	6119.22	1.10348e-08	3734.06	1.93621e-08
0.0244144	1000	7819.59	1.6627e-08	4715.49	1.67435e-08
0.0497443	20000	4228.65	6.56029e-09	328.128	6.63998e-09
0.0497443	19900	4166.08	6.53011e-09	337.488	6.62354e-09
0.0497443	19000	4218.71	6.52806e-09	364.168	6.62506e-09
0.0497443	18100	4266.8	6.4961e-09	397.557	6.62986e-09
0.0497443	17200	4399.72	6.53116e-09	421.274	6.65459e-09
0.0497443	16300	4419.92	6.54788e-09	460.272	6.71405e-09
0.0497443	15400	4423.67	6.52281e-09	511.888	6.72133e-09
0.0497443	14500	4627.14	6.56995e-09	543.097	6.78154e-09
0.0497443	13600	4613.15	6.5398e-09	611.043	6.81021e-09
0.0497443	12700	4512.55	6.62704e-09	679.087	6.99849e-09
0.0497443	11800	4667.35	6.66473e-09	742.068	7.07832e-09
0.0497443	10900	4785.71	6.75826e-09	810.067	7.21966e-09
0.0497443	10000	4798.74	6.75153e-09	929.852	7.40018e-09
0.0497443	9100	4852.31	6.75591e-09	1065.88	7.63273e-09
0.0497443	8200	4878.15	6.84222e-09	1215.04	7.98294e-09
0.0497443	7300	4943.32	6.91888e-09	1401.32	8.51879e-09
0.0497443	6400	5030.66	7.08356e-09	1611.42	9.14534e-09
0.0497443	5500	5213.34	7.25822e-09	1863.26	1.0204e-08
0.0497443	4600	5181.77	7.56044e-09	2221.85	1.15698e-08
0.0497443	3700	5268.51	8.04411e-09	2635.01	1.38005e-08
0.0497443	2800	5489.54	9.09727e-09	3094.21	1.69914e-08
0.0497443	1900	6013.19	1.13751e-08	3649.57	1.95665e-08
0.0497443	1000	7730.05	1.71389e-08	4623.98	1.55234e-08
0.0744639	20000	4107.27	6.59477e-09	335.029	6.73016e-09
0.0744639	19900	4047.5	6.56791e-09	343.847	6.71789e-09
0.0744639	19000	4102.26	6.5626e-09	371.02	6.71977e-09
0.0744639	18100	4134.16	6.53267e-09	405.523	6.73817e-09
0.0744639	17200	4271.91	6.57035e-09	428.795	6.77024e-09
0.0744639	16300	4291.18	6.58389e-09	468.224	6.83379e-09
0.0744639	15400	4287.6	6.55944e-09	520.579	6.85377e-09
0.0744639	14500	4488.84	6.61155e-09	551.26	6.93208e-09
0.0744639	13600	4472.26	6.58246e-09	619.205	6.97341e-09
0.0744639	12700	4381.88	6.67227e-09	685.829	7.17293e-09
0.0744639	11800	4525.24	6.70872e-09	749.966	7.27374e-09
0.0744639	10900	4647.64	6.80715e-09	816.177	7.431e-09
0.0744639	10000	4654.16	6.80616e-09	934.72	7.64809e-09
0.0744639	9100	4719.56	6.808e-09	1068.35	7.90693e-09
0.0744639	8200	4736.2	6.9091e-09	1213.31	8.30945e-09
0.0744639	7300	4799.99	6.99933e-09	1393.25	8.91846e-09
0.0744639	6400	4883.39	7.17484e-09	1598.47	9.61206e-09
0.0744639	5500	5044.88	7.35311e-09	1845.77	1.0802e-08
0.0744639	4600	5038.89	7.70414e-09	2183.56	1.22323e-08
0.0744639	3700	5123.65	8.23123e-09	2580.32	1.45864e-08
0.0744639	2800	5350.2	9.37404e-09	3018.8	1.78213e-08
0.0744639	1900	5879.01	1.17297e-08	3559.12	2.03185e-08
0.0744639	1000	7593.52	1.76525e-08	4523.1	1.56532e-08
0.0996346	20000	3965.14	6.63301e-09	343.408	6.85819e-09
0.0996346	19900	3909.94	6.60846e-09	351.667	6.8495e-09
0.0996346	19000	3965.2	6.60139e-09	379.329	6.85608e-09
0.0996346	18100	3982.9	6.57392e-09	414.799	6.89057e-09
0.0996346	17200	4121.98	6.61452e-09	437.862	6.93446e-09
0.0996346	16300	4140.01	6.62492e-09	477.757	7.00526e-09
0.0996346	15400	4131.82	6.60201e-09	530.519	7.04292e-09
0.0996346	14500	4325.71	6.65932e-09	561.093	7.14568e-09
0.0996346	13600	4308.19	6.63213e-09	628.765	7.2054e-09
0.0996346	12700	4229.55	6.72483e-09	693.759	7.4215e-09
0.0996346	11800	4360.44	6.76197e-09	758.802	7.55209e-09
0.0996346	10900	4485.21	6.86599e-09	823.33	7.73382e-09
0.0996346	10000	4485.45	6.87149e-09	940.321	7.99798e-09
0.0996346	9100	4560.76	6.87353e-09	1070.98	8.29923e-09
0.0996346	8200	4569.93	6.9888e-09	1211.63	8.76606e-09
0.0996346	7300	4630.52	7.09484e-09	1384.65	9.47039e-09
0.0996346	6400	4710.45	7.28495e-09	1583.8	1.02539e-08
0.0996346	5500	4849.94	7.46784e-09	1826.04	1.16054e-08
0.0996346	4600	4869.17	7.87187e-09	2141.58	1.3142e-08
0.0996346	3700	4951.95	8.44797e-09	2519.78	1.56779e-08
0.0996346	2800	5182.74	9.68908e-09	2935.33	1.90458e-08
0.0996346	1900	5712.65	1.21152e-08	3459.01	2.17365e-08
0.0996346	1000	7406.24	1.81936e-08	4408.48	1.73675e-08
0.125124	20000	3804.05	6.67559e-09	353.129	7.03195e-09
0.125124	19900	3755.08	6.65207e-09	360.844	7.02619e-09
0.125124	19000	3809.01	6.64502e-09	388.956	7.04272e-09
0.125124	18100	3814.7	6.62054e-09	425.207	7.09621e-09
0.125124	17200	3951.22	6.66422e-09	448.325	7.15698e-09
0.125124	16300	3968.63	6.67205e-09	488.583	7.2391e-09
0.125124	15400	3957.94	6.65163e-09	541.424	7.3006e-09
0.125124	14500	4140.12	6.71412e-09	572.274	7.43442e-09
0.125124	13600	4123.29	6.68982e-09	639.352	7.51938e-09
0.125124	12700	4057.12	6.78592e-09	702.522	7.75883e-09
0.125124	11800	4174.9	6.82599e-09	768.105	7.92928e-09
0.125124	10900	4300.24	6.93653e-09	831.019	8.14567e-09
0.125124	10000	4295	6.94931e-09	946.056	8.46855e-09
0.125124	9100	4378.05	6.95491e-09	1073.07	8.83077e-09
0.125124	8200	4381.25	7.08374e-09	1209.34	9.37612e-09
0.125124	7300	4437.15	7.208e-09	1374.79	1.01996e-08
0.125124	6400	4514.31	7.41655e-09	1566.74	1.10988e-08
0.125124	5500	4632.34	7.60654e-09	1803.03	1.26434e-08
0.125124	4600	4674.59	8.0667e-09	2095.51	1.4336e-08
0.125124	3700	4755.67	8.69739e-09	2453.21	1.71196e-08
0.125124	2800	4989.25	1.00451e-08	2843.96	2.07262e-08
0.125124	1900	5516.04	1.25316e-08	3349.71	2.39463e-08
0.125124	1000	7170.17	1.87629e-08	4280.17	2.10141e-08
0.149857	20000	3633.47	6.72124e-09	363.554	7.25012e-09
0.149857	19900	3591.64	6.69749e-09	370.787	7.24678e-09
0.149857	19000	3642.74	6.69221e-09	399.258	7.27845e-09
0.149857	18100	3639.08	6.67099e-09	436.065	7.35317e-09
0.149857	17200	3769.72	6.71788e-09	459.435	7.43559e-09
0.149857	16300	3787.35	6.72417e-09	499.874	7.53331e-09
0.149857	15400	3775.5	6.70689e-09	552.532	7.6247e-09
0.149857	14500	3943.3	6.77431e-09	583.92	7.79482e-09
0.149857	13600	3928.58	6.75402e-09	650.052	7.91179e-09
0.149857	12700	3874.53	6.85391e-09	711.3	8.18132e-09
0.149857	11800	3979.6	6.89915e-09	776.954	8.40068e-09
0.149857	10900	4103.51	7.01705e-09	838.376	8.66164e-09
0.149857	10000	4094.12	7.0378e-09	951.04	9.05329e-09
0.149857	9100	4182.31	7.05012e-09	1073.94	9.49356e-09
0.149857	8200	4181.27	7.19184e-09	1205.82	1.013e-08
0.149857	7300	4231.64	7.3359e-09	1363.4	1.10918e-08
0.149857	6400	4306.61	7.56583e-09	1547.45	1.21292e-08
0.149857	5500	4405.48	7.76647e-09	1776.86	1.38911e-08
0.149857	4600	4466.71	8.28282e-09	2046.87	1.57873e-08
0.149857	3700	4546.69	8.97086e-09	2383.4	1.88785e-08
0.149857	2800	4781.43	1.04282e-08	2748.95	2.28307e-08
0.149857	1900	5301.22	1.29608e-08	3236.52	2.69432e-08
0.149857	1000	6900.74	1.93378e-08	4144.07	2.66967e-08
0.174868	20000	3449.22	6.77237e-09	374.856	7.52787e-09
0.174868	19900	3415.05	6.74726e-09	381.683	7.52696e-09
0.174868	19000	3462.03	6.74543e-09	410.401	7.57984e-09
0.174868	18100	3451.31	6.72796e-09	447.539	7.67915e-09
0.174868	17200	3573.49	6.77827e-09	471.279	7.789e-09
0.174868	16300	3591.73	6.78437e-09	511.708	7.90822e-09
0.174868	15400	3579.45	6.77078e-09	563.947	8.03745e-09
0.174868	14500	3730.61	6.84304e-09	596.068	8.25056e-09
0.174868	13600	3719.25	6.82829e-09	660.825	8.40873e-09
0.174868	12700	3677.09	6.93247e-09	720.001	8.71708e-09
0.174868	11800	3769.72	6.98547e-09	785.18	8.99709e-09
0.174868	10900	3890.03	7.11189e-09	845.18	9.31541e-09
0.174868	10000	3877.84	7.14201e-09	954.844	9.78979e-09
0.174868	9100	3968.74	7.16439e-09	1073.04	1.03293e-08
0.174868	8200	3965	7.31942e-09	1200.24	1.10748e-08
0.174868	7300	4009.2	7.48555e-09	1349.37	1.21997e-08
0.174868	6400	4082.28	7.74071e-09	1524.64	1.34059e-08
0.174868	5500	4163.88	7.95713e-09	1745.79	1.54186e-08
0.174868	4600	4240.6	8.53133e-09	1993.35	1.75782e-08
0.174868	3700	4320.15	9.28123e-09	2307.57	2.10544e-08
0.174868	2800	4554.5	1.08544e-08	2646.95	2.54856e-08
0.174868	1900	5063.36	1.34189e-08	3115.54	3.09444e-08
0.174868	1000	6592.97	1.9942e-08	3995.18	3.49285e-08
0.199893	20000	3255.56	6.82908e-09	386.679	7.87099e-09
0.199893	19900	3228.94	6.80155e-09	393.215	7.87283e-09
0.199893	19000	3271	6.80484e-09	422.006	7.95328e-09
0.199893	18100	3255.37	6.7917e-09	459.229	8.08088e-09
0.199893	17200	3367.54	6.84546e-09	483.376	8.22383e-09
0.199893	16300	3386.37	6.85312e-09	523.576	8.37131e-09
0.199893	15400	3374.29	6.84363e-09	575.151	8.54689e-09
0.199893	14500	3507.33	6.92063e-09	608.121	8.80951e-09
0.199893	13600	3500.29	6.91317e-09	671.047	9.01909e-09
0.199893	12700	3469.33	7.02208e-09	728.035	9.37579e-09
0.199893	11800	3550.28	7.08519e-09	792.186	9.72835e-09
0.199893	10900	3664.85	7.22156e-09	850.791	1.01178e-08
0.199893	10000	3651.25	7.26271e-09	956.782	1.06896e-08
0.199893	9100	3742.28	7.29854e-09	1069.79	1.13502e-08
0.199893	8200	3737.56	7.46767e-09	1191.93	1.22237e-08
0.199893	7300	3775.4	7.65754e-09	1332.25	1.35353e-08
0.199893	6400	3846.68	7.94208e-09	1497.94	1.49422e-08
0.199893	5500	3913.38	8.17996e-09	1709.56	1.72386e-08
0.199893	4600	4001.88	8.81269e-09	1935.15	1.97238e-08
0.199893	3700	4081.68	9.62758e-09	2226.57	2.36672e-08
0.199893	2800	4314.1	1.13202e-08	2539.52	2.87251e-08
0.199893	1900	4808.34	1.38998e-08	2988.7	3.60479e-08
0.199893	1000	6255.14	2.05685e-08	3835.44	4.60309e-08
0.224931	20000	3054.97	6.89194e-09	398.75	8.28738e-09
0.224931	19900	3035.34	6.86104e-09	405.13	8.29262e-09
0.224931	19000	3072.09	6.87098e-09	433.779	8.40733e-09
0.224931	18100	3053.4	6.86288e-09	470.843	8.56743e-09
0.224931	17200	3154.72	6.91985e-09	495.394	8.74933e-09
0.224931	16300	3173.96	6.93131e-09	535.088	8.93276e-09
0.224931	15400	3162.64	6.92625e-09	585.728	9.16398e-09
0.224931	14500	3276.92	7.00819e-09	619.537	9.48279e-09
0.224931	13600	3274.67	7.00982e-09	680.198	9.75529e-09
0.224931	12700	3253.94	7.12388e-09	734.903	1.01709e-08
0.224931	11800	3324.13	7.1991e-09	797.518	1.06086e-08
0.224931	10900	3431.19	7.34735e-09	854.637	1.10839e-08
0.224931	10000	3417.32	7.40143e-09	956.266	1.17695e-08
0.224931	9100	3506.08	7.45401e-09	1063.64	1.25736e-08
0.224931	8200	3502.05	7.63884e-09	1180.23	1.35964e-08
0.224931	7300	3533.74	7.85366e-09	1311.56	1.5118e-08
0.224931	6400	3603.06	8.17213e-09	1466.9	1.67602e-08
0.224931	5500	3657.19	8.43784e-09	1667.82	1.93743e-08
0.224931	4600	3754.13	9.12898e-09	1872.18	2.22511e-08
0.224931	3700	3834.75	1.00112e-08	2140.67	2.67524e-08
0.224931	2800	4063.72	1.18247e-08	2427.41	3.26037e-08
0.224931	1900	4539.85	1.44006e-08	2856.82	4.23842e-08
0.224931	1000	5893.05	2.12143e-08	3665.58	6.03963e-08
0.249942	20000	2850.13	6.96133e-09	410.769	8.78388e-09
0.249942	19900	2836.62	6.92616e-09	417.152	8.79335e-09
0.249942	19000	2868.11	6.94413e-09	445.396	8.94927e-09
0.249942	18100	2847.89	6.94196e-09	482.05	9.14654e-09
0.249942	17200	2937.97	7.00171e-09	506.981	9.37344e-09
0.249942	16300	2957.34	7.01965e-09	545.84	9.60128e-09
0.249942	15400	2947.18	7.01936e-09	595.253	9.89829e-09
0.249942	14500	3043.04	7.10664e-09	629.765	1.02796e-08
0.249942	13600	3045.58	7.11901e-09	687.783	1.06276e-08
0.249942	12700	3033.9	7.23864e-09	740.128	1.11135e-08
0.249942	11800	3094.26	7.32784e-09	800.738	1.16495e-08
0.249942	10900	3192.57	7.49036e-09	856.15	1.22262e-08
0.249942	10000	3179.34	7.55916e-09	952.795	1.30428e-08
0.249942	9100	3263.86	7.63153e-09	1054.19	1.40122e-08
0.249942	8200	3261.75	7.83448e-09	1164.65	1.52085e-08
0.249942	7300	3287.98	8.07508e-09	1286.97	1.69619e-08
0.249942	6400	3354.92	8.43227e-09	1431.27	1.88761e-08
0.249942	5500	3398.75	8.73286e-09	1620.42	2.1842e-08
0.249942	4600	3501.23	9.48147e-09	1804.55	2.5179e-08
0.249942	3700	3583.03	1.04321e-08	2050.38	3.03371e-08
0.249942	2800	3807.04	1.23652e-08	2311.61	3.71671e-08
0.249942	1900	4261.9	1.49171e-08	2720.96	5.00725e-08
0.249942	1000	5513.03	2.18738e-08	3486.81	7.83982e-08
0.274967	20000	2642.86	7.03766e-09	422.493	9.36812e-09
0.274967	19900	2634.43	6.99745e-09	429.034	9.3828e-09
0.274967	19000	2661.05	7.02476e-09	456.566	9.5873e-09
0.274967	18100	2640.53	7.02964e-09	492.555	9.82692e-09
0.274967	17200	2719.29	7.09174e-09	517.81	1.01054e-08
0.274967	16300	2738.47	7.1189e-09	555.492	1.03865e-08
0.274967	15400	2729.7	7.12386e-09	603.359	1.07606e-08
0.274967	14500	2808.18	7.21705e-09	638.346	1.12105e-08
0.274967	13600	2815.11	7.24164e-09	693.41	1.16476e-08
0.274967	12700	2811.22	7.36731e-09	743.321	1.22162e-08
0.274967	11800	2862.66	7.47247e-09	801.458	1.28645e-08
0.274967	10900	2951.46	7.65184e-09	854.87	1.35586e-08
0.274967	10000	2939.64	7.73695e-09	945.986	1.45244e-08
0.274967	9100	3018.42	7.83214e-09	1041.11	1.56805e-08
0.274967	8200	3018.95	8.05611e-09	1144.85	1.70774e-08
0.274967	7300	3040.7	8.3235e-09	1258.22	1.9084e-08
0.274967	6400	3104.69	8.72412e-09	1390.89	2.13089e-08
0.274967	5500	3140.38	9.06728e-09	1567.32	2.46611e-08
0.274967	4600	3245.95	9.87169e-09	1732.31	2.85311e-08
0.274967	3700	3329.02	1.08905e-08	1956.07	3.44558e-08
0.274967	2800	3546.58	1.29393e-08	2192.8	4.24721e-08
0.274967	1900	3977.26	1.54459e-08	2581.74	5.92514e-08
0.274967	1000	5119.9	2.25409e-08	3299.96	1.00459e-07
0.300403	20000	2431.74	7.1224e-09	433.853	1.00576e-08
0.300403	19900	2427.45	7.07675e-09	440.664	1.00788e-08
0.300403	19000	2449.61	7.11452e-09	467.173	1.03406e-08
0.300403	18100	2429.78	7.12804e-09	502.205	1.0629e-08
0.300403	17200	2497.28	7.1922e-09	527.686	1.09669e-08
0.300403	16300	2515.9	7.23129e-09	563.856	1.13114e-08
0.300403	15400	2508.67	7.24206e-09	609.821	1.17759e-08
0.300403	14500	2571.03	7.3423e-09	644.953	1.23018e-08
0.300403	13600	2581.68	7.38052e-09	696.784	1.28441e-08
0.300403	12700	2584.4	7.5127e-09	744.178	1.351e-08
0.300403	11800	2627.65	7.63634e-09	799.318	1.42876e-08
0.300403	10900	2706.48	7.83555e-09	850.357	1.51173e-08
0.300403	10000	2696.77	7.93858e-09	935.39	1.62537e-08
0.300403	9100	2768.6	8.06008e-09	1023.9	1.76206e-08
0.300403	8200	2772.19	8.3086e-09	1120.28	1.92511e-08
0.300403	7300	2790.42	8.60483e-09	1224.62	2.15365e-08
0.300403	6400	2850.91	9.05364e-09	1345.09	2.41168e-08
0.300403	5500	2880.37	9.44812e-09	1507.78	2.78967e-08
0.300403	4600	2986.94	1.03064e-08	1654.65	3.23867e-08
0.300403	3700	3071.16	1.13937e-08	1856.72	3.92124e-08
0.300403	2800	3280.66	1.35529e-08	2069.93	4.86683e-08
0.300403	1900	3684.15	1.59913e-08	2437.63	7.02276e-08
0.300403	1000	4712.1	2.32168e-08	3103.18	1.27423e-07
0.325017	20000	2228.52	7.21125e-09	444.102	1.08212e-08
0.325017	19900	2227.42	7.16061e-09	451.205	1.08499e-08
0.325017	19000	2245.66	7.20885e-09	476.493	1.11749e-08
0.325017	18100	2227.27	7.23248e-09	510.317	1.15165e-08
0.325017	17200	2284.33	7.29848e-09	535.875	1.19189e-08
0.325017	16300	2302.11	7.35124e-09	570.315	1.23331e-08
0.325017	15400	2296.42	7.36787e-09	614.151	1.28972e-08
0.325017	14500	2344.86	7.47641e-09	649.031	1.35029e-08
0.325017	13600	2358.2	7.52876e-09	697.58	1.41614e-08
0.325017	12700	2366.22	7.6677e-09	742.488	1.49341e-08
0.325017	11800	2402.27	7.81136e-09	794.307	1.58515e-08
0.325017	10900	2471.49	8.03255e-09	842.683	1.68285e-08
0.325017	10000	2464.35	8.15385e-09	921.503	1.81485e-08
0.325017	9100	2528.79	8.30411e-09	1003.4	1.97377e-08
0.325017	8200	2535.42	8.57924e-09	1092.23	2.16242e-08
0.325017	7300	2551.16	8.9056e-09	1187.9	2.41998e-08
0.325017	6400	2607.9	9.404e-09	1296.43	2.7161e-08
0.325017	5500	2633.04	9.85561e-09	1445.27	3.13883e-08
0.325017	4600	2738.91	1.07627e-08	1575.93	3.65562e-08
0.325017	3700	2823.86	1.19138e-08	1757.87	4.438e-08
0.325017	2800	3024.19	1.4171e-08	1949.77	5.54714e-08
0.325017	1900	3399.19	1.65222e-08	2296.32	8.253e-08
0.325017	1000	4313.78	2.38569e-08	2907.62	1.58208e-07
0.349763	20000	2026.49	7.30722e-09	453.497	1.16869e-08
0.349763	19900	2027.9	7.2525e-09	460.847	1.17248e-08
0.349763	19000	2042.57	7.31089e-09	484.754	1.21209e-08
0.349763	18100	2026.16	7.34663e-09	517.083	1.2522e-08
0.349763	17200	2073.28	7.41472e-09	542.527	1.29965e-08
0.349763	16300	2090.02	7.48288e-09	575.019	1.34888e-08
0.349763	15400	2085.85	7.50533e-09	616.475	1.41649e-08
0.349763	14500	2122.01	7.62399e-09	650.687	1.48571e-08
0.349763	13600	2137.16	7.69141e-09	695.818	1.56465e-08
0.349763	12700	2149.58	7.838e-09	738.13	1.65395e-08
0.349763	11800	2178.99	8.00364e-09	786.274	1.76118e-08
0.349763	10900	2238.79	8.24967e-09	831.609	1.87526e-08
0.349763	10000	2234.57	8.38997e-09	903.967	2.02759e-08
0.349763	9100	2291.3	8.57276e-09	979.02	2.21046e-08
0.349763	8200	2300.86	8.87719e-09	1059.96	2.42788e-08
0.349763	7300	2314.92	9.23669e-09	1146.96	2.71652e-08
0.349763	6400	2367.66	9.78671e-09	1243.58	3.05448e-08
0.349763	5500	2389.88	1.03026e-08	1378.15	3.52546e-08
0.349763	4600	2493.62	1.12548e-08	1493.8	4.1185e-08
0.349763	3700	2578.84	1.24665e-08	1656.44	5.01448e-08
0.349763	2800	2768.7	1.48118e-08	1828.35	6.31347e-08
0.349763	1900	3113.21	1.70551e-08	2152.96	9.66419e-08
0.349763	1000	3913.03	2.44734e-08	2707.4	1.94081e-07
0.375358	20000	1820.84	7.41332e-09	462.11	1.26862e-08
0.375358	19900	1824.18	7.35599e-09	469.607	1.27355e-08
0.375358	19000	1835.54	7.42364e-09	491.997	1.32127e-08
0.375358	18100	1821.55	7.47421e-09	522.497	1.36819e-08
0.375358	17200	1859.07	7.54492e-09	547.594	1.42386e-08
0.375358	16300	1874.56	7.63036e-09	577.909	1.48194e-08
0.375358	15400	1871.89	7.65857e-09	616.691	1.5624e-08
0.375358	14500	1897.07	7.78971e-09	649.786	1.64124e-08
0.375358	13600	1913.27	7.87366e-09	691.275	1.73507e-08
0.375358	12700	1929.37	8.02947e-09	730.758	1.83819e-08
0.375358	11800	1952.49	8.21943e-09	774.843	1.96284e-08
0.375358	10900	2002.95	8.4939e-09	816.675	2.09551e-08
0.375358	10000	2001.87	8.65418e-09	882.232	2.27088e-08
0.375358	9100	2050.67	8.87484e-09	949.998	2.47992e-08
0.375358	8200	2062.99	9.21168e-09	1022.6	2.73031e-08
0.375358	7300	2076.04	9.60903e-09	1100.65	3.05301e-08
0.375358	6400	2124.55	1.02131e-08	1185.26	3.4377e-08
0.375358	5500	2144.98	1.08015e-08	1304.93	3.962e-08
0.375358	4600	2245.28	1.17964e-08	1406.27	4.64259e-08
0.375358	3700	2330.16	1.30655e-08	1549.99	5.67065e-08
0.375358	2800	2508.02	1.54902e-08	1702.65	7.19375e-08
0.375358	1900	2819.37	1.76012e-08	2003.79	1.13122e-07
0.375358	1000	3500.95	2.50728e-08	2497.76	2.36555e-07
0.400091	20000	1625.8	7.52218e-09	469.282	1.37501e-08
0.400091	19900	1630.46	7.46429e-09	476.781	1.38121e-08
0.400091	19000	1639.01	7.53901e-09	497.689	1.43745e-08
0.400091	18100	1627.55	7.60637e-09	526.15	1.49159e-08
0.400091	17200	1656.44	7.68003e-09	550.709	1.55592e-08
0.400091	16300	1670.62	7.78343e-09	578.782	1.62322e-08
0.400091	15400	1669.28	7.81669e-09	614.824	1.71726e-08
0.400091	14500	1685.35	7.96174e-09	646.476	1.80605e-08
0.400091	13600	1701.93	8.06278e-09	684.339	1.91546e-08
0.400091	12700	1720.86	8.22891e-09	720.941	2.03324e-08
0.400091	11800	1738.43	8.44368e-09	760.925	2.17591e-08
0.400091	10900	1780.26	8.74788e-09	799.084	2.32813e-08
0.400091	10000	1782.23	8.92765e-09	858.035	2.5276e-08
0.400091	9100	1823.55	9.18911e-09	918.581	2.76309e-08
0.400091	8200	1838.24	9.55868e-09	983.076	3.04831e-08
0.400091	7300	1850.88	9.99625e-09	1052.5	3.40564e-08
0.400091	6400	1895.33	1.06526e-08	1125.89	3.83851e-08
0.400091	5500	1914.93	1.13156e-08	1231.21	4.41763e-08
0.400091	4600	2010.93	1.23479e-08	1319.76	5.19122e-08
0.400091	3700	2094.86	1.36662e-08	1446.17	6.36118e-08
0.400091	2800	2260.14	1.61566e-08	1581.44	8.12796e-08
0.400091	1900	2538.23	1.8121e-08	1859.15	1.30867e-07
0.400091	1000	3106.91	2.56105e-08	2293.64	2.82828e-07
0.424824	20000	1434.52	7.63687e-09	475.31	1.49056e-08
0.424824	19900	1440.07	7.58038e-09	482.665	1.49817e-08
0.424824	19000	1446.11	7.66002e-09	502.12	1.56357e-08
0.424824	18100	1437.28	7.74671e-09	528.292	1.62552e-08
0.424824	17200	1458.12	7.82366e-09	552.136	1.69916e-08
0.424824	16300	1470.95	7.9463e-09	577.838	1.77628e-08
0.424824	15400	1470.82	7.9839e-09	611.039	1.88494e-08
0.424824	14500	1479.04	8.14446e-09	640.952	1.98433e-08
0.424824	13600	1495.52	8.26383e-09	675.086	2.11029e-08
0.424824	12700	1516.68	8.44165e-09	708.674	2.24399e-08
0.424824	11800	1529.16	8.68244e-09	744.435	2.40565e-08
0.424824	10900	1562.73	9.01784e-09	778.72	2.57893e-08
0.424824	10000	1567.69	9.21743e-09	831.068	2.80419e-08
0.424824	9100	1601.8	9.5236e-09	884.261	3.06705e-08
0.424824	8200	1618.58	9.92693e-09	940.667	3.38977e-08
0.424824	7300	1631.24	1.04078e-08	1001.51	3.7833e-08
0.424824	6400	1671.71	1.11161e-08	1064.11	4.26702e-08
0.424824	5500	1691.15	1.18569e-08	1155.24	4.90411e-08
0.424824	4600	1782.06	1.29228e-08	1231.86	5.77883e-08
0.424824	3700	1864.47	1.42839e-08	1341.83	7.10445e-08
0.424824	2800	2016.35	1.683e-08	1460.68	9.14096e-08
0.424824	1900	2260.28	1.86309e-08	1714.26	1.50352e-07
0.424824	1000	2717.96	2.6107e-08	2088.68	3.34124e-07
0.449981	20000	1243.62	7.75892e-09	480.327	1.61667e-08
0.449981	19900	1249.75	7.70566e-09	487.408	1.6258e-08
0.449981	19000	1253.44	7.78818e-09	505.428	1.70115e-08
0.449981	18100	1247.34	7.89692e-09	529.049	1.77155e-08
0.449981	17200	1260.51	7.97748e-09	552.021	1.85528e-08
0.449981	16300	1271.98	8.12112e-09	575.185	1.94291e-08
0.449981	15400	1273.01	8.16216e-09	605.442	2.06732e-08
0.449981	14500	1274.23	8.34e-09	633.337	2.17819e-08
0.449981	13600	1290.28	8.47926e-09	663.592	2.32178e-08
0.449981	12700	1313.19	8.67023e-09	693.999	2.47289e-08
0.449981	11800	1320.91	8.93859e-09	725.386	2.65465e-08
0.449981	10900	1346.41	9.30658e-09	755.6	2.85081e-08
0.449981	10000	1354.33	9.52689e-09	801.251	3.10378e-08
0.449981	9100	1381.42	9.88185e-09	846.892	3.39522e-08
0.449981	8200	1400.05	1.03206e-08	895.116	3.75855e-08
0.449981	7300	1413.06	1.08478e-08	947.34	4.19037e-08
0.449981	6400	1449.58	1.16084e-08	999.367	4.72821e-08
0.449981	5500	1469.34	1.24307e-08	1076.28	5.4273e-08
0.449981	4600	1554.42	1.35266e-08	1141.49	6.41294e-08
0.449981	3700	1634.77	1.49252e-08	1235.48	7.9101e-08
0.449981	2800	1772.35	1.75187e-08	1338.4	1.02462e-07
0.449981	1900	1980.87	1.91384e-08	1566.82	1.7184e-07
0.449981	1000	2327.84	2.6573e-08	1879.82	3.9114e-07
0.47547	20000	1053.52	7.88729e-09	484.399	1.75206e-08
0.47547	19900	1059.97	7.83895e-09	491.093	1.76277e-08
0.47547	19000	1061.48	7.9224e-09	507.71	1.84874e-08
0.47547	18100	1058.15	8.05562e-09	528.565	1.92819e-08
0.47547	17200	1064.01	8.14007e-09	550.536	2.02262e-08
0.47547	16300	1074.08	8.3063e-09	571.023	2.12138e-08
0.47547	15400	1076.25	8.34982e-09	598.275	2.26245e-08
0.47547	14500	1071.11	8.54649e-09	623.928	2.38569e-08
0.47547	13600	1086.52	8.70696e-09	650.193	2.54769e-08
0.47547	12700	1110.78	8.91235e-09	677.282	2.71759e-08
0.47547	11800	1114.03	9.20974e-09	704.19	2.92024e-08
0.47547	10900	1131.63	9.61106e-09	730.206	3.14092e-08
0.47547	10000	1142.45	9.85301e-09	769.107	3.42324e-08
0.47547	9100	1162.73	1.026e-08	807.067	3.74425e-08
0.47547	8200	1183	1.07356e-08	847.059	4.15085e-08
0.47547	7300	1196.59	1.13112e-08	890.673	4.62282e-08
0.47547	6400	1229.21	1.21246e-08	932.343	5.2175e-08
0.47547	5500	1249.6	1.30308e-08	995.084	5.98227e-08
0.47547	4600	1328.29	1.4153e-08	1049.31	7.08771e-08
0.47547	3700	1406.11	1.5584e-08	1127.72	8.77091e-08
0.47547	2800	1528.68	1.82178e-08	1215.08	1.14336e-07
0.47547	1900	1700.91	1.96414e-08	1417.46	1.95138e-07
0.47547	1000	1937.9	2.70107e-08	1668.14	4.53348e-07
0.500336	20000	870.639	8.01614e-09	487.581	1.8901e-08
0.500336	19900	877.256	7.97393e-09	493.816	1.9023e-08
0.500336	19000	876.752	8.05673e-09	509.109	1.99905e-08
0.500336	18100	876.104	8.21538e-09	527.14	2.08768e-08
0.500336	17200	875.179	8.30383e-09	548.048	2.19294e-08
0.500336	16300	883.868	8.49314e-09	565.85	2.30295e-08
0.500336	15400	887.141	8.53835e-09	590.164	2.46075e-08
0.500336	14500	876.24	8.75434e-09	613.494	2.59674e-08
0.500336	13600	890.95	8.93623e-09	635.837	2.77706e-08
0.500336	12700	916.215	9.15641e-09	659.629	2.96615e-08
0.500336	11800	915.366	9.48309e-09	682.146	3.18948e-08
0.500336	10900	925.485	9.91684e-09	704.033	3.43515e-08
0.500336	10000	939.034	1.01808e-08	736.377	3.74699e-08
0.500336	9100	952.917	1.06401e-08	766.858	4.09733e-08
0.500336	8200	974.605	1.11524e-08	798.875	4.54776e-08
0.500336	7300	988.916	1.17758e-08	834.205	5.05999e-08
0.500336	6400	1017.79	1.26408e-08	866.032	5.71163e-08
0.500336	5500	1038.99	1.36292e-08	915.157	6.54292e-08
0.500336	4600	1111.12	1.47743e-08	959.062	7.7712e-08
0.500336	3700	1186.14	1.62319e-08	1022.68	9.6459e-08
0.500336	2800	1293.72	1.88993e-08	1095.25	1.2646e-07
0.500336	1900	1430.31	2.01226e-08	1271.83	2.19091e-07
0.500336	1000	1561.83	2.74117e-08	1461.79	5.1761e-07
0.525215	20000	689.448	8.14763e-09	490.203	2.03248e-08
0.525215	19900	696.151	8.11264e-09	495.92	2.04608e-08
0.525215	19000	693.723	8.19375e-09	509.916	2.15392e-08
0.525215	18100	695.742	8.3787e-09	525.053	2.252e-08
0.525215	17200	688.245	8.4713e-09	544.842	2.36839e-08
0.525215	16300	695.535	8.68439e-09	559.915	2.48992e-08
0.525215	15400	699.92	8.73084e-09	581.286	2.66476e-08
0.525215	14500	683.514	8.96689e-09	602.207	2.81397e-08
0.525215	13600	697.48	9.17059e-09	620.615	3.01289e-08
0.525215	12700	723.581	9.40594e-09	641.079	3.22181e-08
0.525215	11800	718.804	9.76279e-09	659.191	3.46591e-08
0.525215	10900	721.588	1.02285e-08	676.946	3.7374e-08
0.525215	10000	737.795	1.05155e-08	702.74	4.0793e-08
0.525215	9100	745.432	1.1028e-08	725.768	4.45939e-08
0.525215	8200	768.429	1.15774e-08	749.854	4.95479e-08
0.525215	7300	783.542	1.22491e-08	776.981	5.50811e-08
0.525215	6400	808.711	1.3166e-08	799.128	6.21781e-08
0.525215	5500	830.818	1.42364e-08	834.79	7.11757e-08
0.525215	4600	896.16	1.54024e-08	868.608	8.47318e-08
0.525215	3700	968.169	1.6883e-08	917.71	1.0547e-07
0.525215	2800	1060.53	1.95801e-08	975.713	1.38986e-07
0.525215	1900	1161.38	2.0597e-08	1126.22	2.43962e-07
0.525215	1000	1188.71	2.77949e-08	1255.55	5.84553e-07
0.550386	20000	507.202	8.28227e-09	492.512	2.1792e-08
0.550386	19900	513.963	8.25523e-09	497.674	2.19409e-08
0.550386	19000	509.635	8.33422e-09	510.368	2.31332e-08
0.550386	18100	514.335	8.54606e-09	522.55	2.42114e-08
0.550386	17200	500.306	8.64292e-09	541.173	2.54904e-08
0.550386	16300	506.18	8.8805e-09	553.464	2.68233e-08
0.550386	15400	511.693	8.92792e-09	571.86	2.87458e-08
0.550386	14500	489.87	9.18483e-09	590.296	3.03738e-08
0.550386	13600	503.053	9.41068e-09	604.721	3.25535e-08
0.550386	12700	529.901	9.66154e-09	621.803	3.48477e-08
0.550386	11800	521.258	1.00495e-08	635.457	3.74981e-08
0.550386	10900	516.705	1.05468e-08	649.045	4.04803e-08
0.550386	10000	535.56	1.08585e-08	668.211	4.42052e-08
0.550386	9100	536.971	1.14247e-08	683.728	4.83104e-08
0.550386	8200	561.223	1.20122e-08	699.818	5.3726e-08
0.550386	7300	577.185	1.27327e-08	718.701	5.96808e-08
0.550386	6400	598.634	1.37023e-08	731.152	6.73708e-08
0.550386	5500	621.686	1.48555e-08	753.287	7.70753e-08
0.550386	4600	680.057	1.60413e-08	777.03	9.19482e-08
0.550386	3700	748.899	1.75427e-08	811.607	1.14747e-07
0.550386	2800	825.756	2.02678e-08	854.985	1.5191e-07
0.550386	1900	890.413	2.10725e-08	978.979	2.69702e-07
0.550386	1000	813.158	2.8172e-08	1047.06	6.53974e-07
0.57541	20000	326.454	8.41684e-09	494.664	2.32621e-08
0.57541	19900	333.269	8.3979e-09	499.266	2.3423e-08
0.57541	19000	327.066	8.47473e-09	510.664	2.47294e-08
0.57541	18100	334.424	8.71336e-09	519.9	2.59051e-08
0.57541	17200	313.943	8.81442e-09	537.353	2.73e-08
0.57541	16300	318.411	9.07656e-09	546.87	2.875e-08
0.57541	15400	325.049	9.12488e-09	562.308	3.08461e-08
0.57541	14500	297.899	9.40276e-09	578.257	3.26101e-08
0.57541	13600	310.293	9.65066e-09	588.724	3.49799e-08
0.57541	12700	337.84	9.91694e-09	602.437	3.74804e-08
0.57541	11800	325.404	1.03362e-08	611.662	4.0338e-08
0.57541	10900	313.589	1.08645e-08	621.115	4.35891e-08
0.57541	10000	335.059	1.12012e-08	633.688	4.76183e-08
0.57541	9100	330.315	1.18208e-08	641.754	5.20282e-08
0.57541	8200	355.79	1.24464e-08	649.906	5.7905e-08
0.57541	7300	372.606	1.32153e-08	660.619	6.42824e-08
0.57541	6400	390.368	1.42375e-08	663.467	7.25637e-08
0.57541	5500	414.363	1.54729e-08	672.191	8.2978e-08
0.57541	4600	465.763	1.66778e-08	685.969	9.91723e-08
0.57541	3700	531.414	1.81989e-08	706.168	1.24041e-07
0.57541	2800	592.812	2.09506e-08	735.05	1.6487e-07
0.57541	1900	621.484	2.15433e-08	832.626	2.95547e-07
0.57541	1000	440.604	2.85426e-08	839.885	7.23738e-07

## Sheet: Figure 3
Z'(-0.7)	Z"(-0.7)	Z'f(-0.7)	Z"f(-0.7)	Z'(-0.6)	Z"(-0.6)	Z'f(-0.6)	Z"f(-0.6)	Z'(-0.5)	Z"(-0.5)	Z'f(-0.5)	Z"f(-0.5)	Z'(-0.4)	Z"(-0.4)	Z'f(-0.4)	Z"f(-0.4)	Z'(-0.3)	Z"(-0.3)	Z'f(-0.3)	Z"f(-0.3)	Z'(-0.2)	Z"(-0.2)	Z'f(-0.2)	Z"f(-0.2)	Z'(-0.1)	Z"(-0.1)	Z'f(-0.1)	Z"f(-0.1)	Z'(0)	Z"(0)	Z'f(0)	Z"f(0)	Z'(0.1)	Z"(0.1)	Z'f(0.1)	Z"f(0.1)	Z'(0.2)	Z"(0.2)	Z'f(0.2)	Z"f(0.2)	Z'(0.3)	Z"(0.3)	Z'f(0.3)	Z"f(0.3)
69.9607	26.6686	70.1603	25.174	69.9489	25.768	71.181	26.3824	68.387	24.65	69.131	25.1117	62.5535	22.3612	62.1169	24.5174	62.5061	22.2427	63.1041	24.2681	62.4988	22.0557	62.0976	23.9587	56.8095	20.3894	56.1091	23.5262	53.7144	18.9633	55.1415	22.6518	46.6128	17.0178	45.2304	22.422	47.1094	16.1615	48.3169	20.9315	43.077	14.5037	42.49	20.0796
70.9262	33.4375	70.254	31.6913	71.0525	32.7329	71.2869	33.2124	69.161	31.4829	69.2076	31.6132	63.5781	29.6435	62.1853	30.8651	63.0432	28.9585	63.165	30.5512	62.9405	28.9976	62.1547	30.1619	57.4089	27.5462	56.1729	29.6172	54.2367	26.0652	55.2243	28.5161	47.1332	24.0391	45.3651	28.2256	47.8322	23.0063	48.5021	26.3472	43.943	21.3392	42.7763	25.269
71.5674	41.9999	70.4026	39.8954	71.7446	41.5177	71.4546	41.81	69.657	40.1443	69.3291	39.7975	63.7326	38.0115	62.2936	38.8559	63.4246	37.8262	63.2614	38.4609	63.4427	37.5378	62.2452	37.9708	57.7093	35.7818	56.274	37.2849	54.3176	34.4119	55.3555	35.8981	47.7227	32.2055	45.5785	35.5299	48.4792	30.9747	48.7956	33.1613	44.5643	29.2558	43.2296	31.7926
72.0391	53.4455	70.638	50.2223	72.3728	51.938	71.7205	52.6318	70.0301	50.4147	69.5215	50.1	64.2609	49.048	62.4653	48.9148	64.2947	48.253	63.4143	48.4179	64.0798	47.9189	62.3886	47.801	58.4908	46.4993	56.4342	46.9371	54.8255	44.8307	55.5634	45.19	47.8271	42.1118	45.9168	44.7216	49.2259	40.7523	49.2604	41.7321	45.5175	38.4427	43.9467	39.9865
72.7858	66.5076	71.011	63.22	72.6459	65.9433	72.1417	66.2517	70.7048	63.5433	69.8265	63.0679	65.0229	62.0662	62.7375	61.5765	64.1072	61.3784	63.6567	60.9515	63.7205	60.5119	62.6159	60.175	59.3611	59.0095	56.6882	59.0868	55.5549	56.9048	55.8928	56.8849	49.214	54.6471	46.4525	56.2855	50.0759	52.2319	49.9963	52.5066	46.879	49.3937	45.0802	50.2642
73.5257	84.1775	71.6021	79.5772	73.3979	82.7428	72.8091	83.3907	71.9014	80.482	70.3097	79.3895	65.055	78.6164	63.1687	77.5132	64.9799	78.1911	64.0406	76.7275	65.0108	76.2951	62.9761	75.7505	59.2432	75.3355	57.0906	74.3789	55.9823	72.7388	56.4148	71.6021	50.235	70.0087	47.3009	70.8282	51.5992	66.7778	51.1607	66.0404	49.6087	63.2229	46.8691	63.1285
75.4556	108.097	72.5386	100.158	74.2559	103.836	73.8664	104.952	72.3831	101.468	71.0754	99.9291	65.7582	98.967	63.852	97.5696	66.3586	98.2477	64.6491	96.5827	65.3183	96.5863	63.5468	95.3535	60.3112	94.7084	57.7282	93.624	57.1822	91.8652	57.2416	90.1184	52.0199	88.1107	48.6438	89.1056	53.5848	83.3025	53.0012	83.0176	52.317	80.4152	49.6852	79.1761
75.9756	134.724	74.0217	126.042	78.2544	130.872	75.5406	132.065	73.3128	126.681	72.2883	125.769	69.4908	125.487	64.9344	122.803	66.4	124.503	65.613	121.566	69.5595	122.511	64.4509	120.02	60.8018	119.958	58.7382	117.837	59.6444	115.137	58.5509	113.404	54.3842	113.339	50.7676	112.052	57.1852	105.475	55.9055	104.268	56.8642	100.627	54.1008	99.0871
80.5529	168.517	76.3703	158.584	79.7326	165.063	78.191	166.141	76.7157	160.063	74.2095	158.27	68.4292	160.219	66.649	154.547	69.7966	157.91	67.14	152.998	68.0791	151.143	65.8832	151.055	64.2488	149.24	60.3379	148.295	60.9994	146.337	60.6238	142.676	57.5987	142.422	54.1232	140.822	62.9506	135.197	60.4785	130.786	63.9238	124.834	60.9838	123.591
83.0885	213.354	80.087	199.46	82.8899	206.912	82.3836	208.924	81.6327	203.393	77.2512	199.124	72.7513	198.511	69.364	194.457	70.8486	195.273	69.5582	192.525	72.8849	193.199	68.1514	190.086	67.0759	190.15	62.8708	186.589	67.3149	183.112	63.9029	179.438	63.3405	177.576	59.4147	176.802	70.329	168.714	67.6506	163.702	75.3093	156.6	71.611	153.352
89.5952	266.926	85.962	250.723	87.734	261.708	89.0061	262.536	87.4437	253.524	82.0626	250.417	80.4723	246.573	73.6593	244.582	77.3369	245.83	73.3847	242.185	74.5464	242.392	71.7408	239.129	72.0166	236.898	66.8773	234.68	75.1264	230.064	69.0832	225.526	71.3048	223.203	67.7321	221.612	80.0705	208.091	78.8281	204.217	94.2167	191.365	87.777	188.761
105.177	332.736	95.2372	314.889	100.656	323.879	99.4501	329.563	93.4811	319.587	89.6673	314.738	85.3661	310.266	80.4501	307.47	83.3692	309.124	79.436	304.525	83.783	303.136	77.4176	300.705	77.0765	298.075	73.2097	295.013	74.4192	288.71	77.2541	283.188	81.9771	279.599	80.748	277.093	103.235	257.246	96.0891	253.464	117.583	229.823	111.837	229.595
121.177	413.855	109.847	394.93	118.551	403.517	115.872	413.014	105.853	399.83	101.667	395.202	106.32	395.205	91.1699	386.209	97.0041	389.916	88.993	382.643	93.4326	382.652	86.3837	377.888	91.9847	373.595	83.2016	370.544	88.858	364.392	90.1054	355.064	106.057	350.216	100.968	345.126	126.632	317.596	122.359	312.141	149.575	277.93	146.496	274.478
148.143	525.519	132.776	494.243	131.701	502.74	141.577	516.248	120.684	496.162	120.552	495.49	126.71	493.379	108.052	484.479	110.35	496.579	104.055	480.269	106.754	477.46	100.517	474.391	115.222	462.586	98.9274	464.791	117.909	452.966	110.229	444.143	141.453	441.765	132.027	427.31	166.885	380.115	161.473	379.942	195.734	317.119	194.155	320.379
190.317	655.071	168.56	616.428	174.456	637.094	181.527	642.671	150.715	625.653	150.154	619.761	141.203	610.679	134.544	606.506	138.85	603.298	127.719	601.757	131.185	601.733	122.726	594.568	133.625	586.046	123.578	581.793	157.123	564.057	141.524	553.553	175.87	523.763	178.921	524.317	217.737	461.498	217.852	454.719	260.589	360.73	255.697	362.547
258.711	804.918	223.922	764.766	235.896	787.923	242.934	795.059	205.042	781.126	196.263	772.345	190.648	755.518	175.878	756.838	181.868	757.524	164.706	751.929	177.585	744.23	157.452	743.294	175.128	727.312	161.974	725.878	202.892	685.712	189.675	686.059	246.416	633.365	247.914	634.844	295.227	534.282	295.45	531.64	328.751	396.768	329.107	395.516
351.175	983.371	308.422	941.128	314.173	972.707	335.745	974.274	277.918	954.252	267.382	957.012	262.453	947.845	239.796	939.748	228.945	925.942	222.065	935.62	215.344	928.186	211.335	925.552	237.943	901.427	221.199	901.101	273.901	841.7	262.555	843.087	325.869	758.895	345.668	754.284	395.291	612.821	395.772	603.073	410.504	419.021	409.032	415.305
485.562	1185.13	434.761	1144.02	449.45	1210.08	472.503	1177.15	414.425	1178.33	375.424	1175.51	358.502	1174.39	337.283	1158	336.206	1154.89	309.927	1156.64	331.092	1136.68	293.946	1145.5	336.604	1123.67	311.174	1110.07	400.1	1029	370.17	1023.09	456.608	896.051	477.051	873.73	523.173	681.46	515.605	660.187	489.976	429.847	488.313	421.679
744.62	1377.43	617.999	1365.8	613.112	1411.78	666.758	1393.85	567.521	1443.51	535.883	1425.18	537.986	1407.81	482.932	1410.74	460.914	1402.3	442.056	1416.01	462.606	1410.97	418.34	1404.83	502.624	1370.87	444.811	1352.05	561.753	1233.3	523.473	1219.44	665.048	1007.15	641.815	980.76	666.124	701.554	646.297	696.575	563.434	434.828	560.976	418.616
1001.37	1574.87	872.283	1589.33	876.198	1628.99	928.802	1605.65	728.899	1717.38	766.289	1695.39	715.811	1715.23	693.904	1690.24	660.056	1695.48	635.288	1708.84	635.744	1673.41	600.611	1699.87	590.568	1613.46	636.731	1620.06	794.832	1435.61	731.04	1418.61	831.51	1104.59	831.662	1063.16	776.665	742.338	776.151	711.945	628.583	429.334	624.567	412.503
1301.69	1733.03	1204.28	1786.75	1208.96	1847.73	1259	1786.09	1140.04	1957.67	1081.6	1964.25	982.019	1921.1	986.175	1978.39	921.11	1970.68	906.632	2020.88	868.295	1976.57	857.268	2018.26	926.464	1867.17	899.444	1898.24	978.282	1546.16	993.67	1600.89	1050.05	1154.52	1030.96	1115.03	911.123	742.464	895.297	713.014	691.263	419.678	680.588	409.485
1743.85	1773.71	1605.01	1923.71	1627.04	2002.33	1642.24	1908.19	1434.17	2187.39	1486.21	2198.66	1324.27	2208.64	1367.41	2245.87	1208.05	2275.03	1267.04	2326.62	1138.76	2291.27	1199.42	2337	1246.61	2098.21	1236.76	2162.14	1273.89	1713.6	1299.53	1746.07	1240.67	1188.63	1222.54	1141.11	1019.15	727.955	999.725	710.625	752.747	427.761	733.43	413.535
2156.1	1786.34	2045.05	1970.7	2193.35	2071.08	2048.68	1955.8	1944.23	2330.85	1964.87	2361.2	1823.35	2373.86	1827.68	2457.11	1739.66	2611.06	1712.05	2592.27	1637.06	2597.3	1623.84	2624.98	1606.09	2384.68	1636.27	2384.53	1632	1825.02	1624.19	1843.04	1441.43	1217.16	1395.03	1155.59	1140.84	761.645	1091.99	715.449	812.676	451.015	788.798	425.578
2596.47	1799.92	2480.53	1916.99	2592.75	2099.72	2444.63	1931.87	2489.21	2430.56	2480.51	2424.78	2344.81	2552.72	2335.32	2583.59	2214.64	2753.4	2215.45	2787.4	2077.74	2818.54	2106.4	2853.79	2088.11	2535.02	2067.75	2547.92	1906.58	1905.03	1939.07	1897.74	1630	1218.76	1547.08	1176.36	1218.73	769.123	1179.6	734.843	881.87	441.938	852.233	443.226
2919.73	1608.51	2868.95	1776.28	3085.99	2085.46	2806.4	1855.7	2929.43	2431.03	2985.04	2386.83	2902.39	2626.96	2844.77	2619.04	2720.84	2925.84	2733.45	2900.92	2616.65	2984.02	2605.37	3013.31	2455.97	2611.28	2492.25	2656.63	2196.63	1930.35	2223.74	1932.46	1815.61	1283.69	1686.88	1218.96	1335.53	791.14	1272.79	771.355	964.942	464.987	927.473	460.971
3157.64	1448.34	3183.99	1579.14	3352.96	1911.7	3127.13	1750.9	3423.52	2255.19	3438.41	2271.01	3300.89	2583.02	3314.87	2584.59	3184.78	2899.86	3221.28	2950.45	3050.33	3089.82	3076.9	3121.59	2863.41	2711.64	2878.44	2738.7	2463.92	1962.32	2473.78	1977.16	1936.82	1306.49	1829.29	1292.93	1448.94	850.021	1382.37	822.023	1050.46	474.275	1014.67	471.306
3168.17	1479.76	3419.86	1358.95	3516.23	1876.74	3412.71	1633.83	3852.77	2050.41	3822.67	2114.66	3727.67	2532.32	3725.34	2519	3650.54	2927.04	3651.99	2976.6	3494.41	3185.36	3493.34	3220.48	3203.8	2825.24	3214.94	2836.07	2699.53	2057.93	2700.81	2059.42	1946.24	1447.37	1992.8	1400.02	1530.81	931.968	1517.31	877.996	1121.61	497.112	1109.33	467.203
2980.9	1596.9	3585.66	1141.56	3131.7	2028.73	3671.95	1509.4	4115.64	1970.96	4142.65	1951.94	4063.31	2479.99	4081.17	2461.67	3979.08	3037.29	4024.95	3027.18	3819.63	3373.9	3852.39	3361.08	3481.75	3018.64	3512.43	2991.2	2916.19	2210.07	2928.2	2198.18	1809.74	1627.86	2196.81	1532.74	1525.03	1041.12	1681.42	925.207	1152.89	518.207	1203.31	445.209
3656.9	891.74	3696.93	942.427	4104.65	1263.87	3908.5	1375.06	4420.26	1786.41	4416.94	1802.97	4430.44	2438.82	4406.38	2439.48	4356.37	3131.89	4362.94	3142.8	4187.52	3591.8	4175.02	3590.24	3798.01	3238.98	3798.94	3238.29	3194.63	2404.2	3186.71	2400.86	2544.83	1623.69	2457.57	1673.02	1943.63	936.975	1870.05	947.589	1311.64	397.091	1288.05	407.036
3665.51	889.645	3769.3	768.51	4132.16	1285.79	4118.74	1228.31	4680.51	1657.64	4666.37	1671.61	4771.74	2475.9	4733.76	2460.67	4703.9	3355.37	4704.34	3349.43	4533.15	3936.94	4498.77	3943.8	4118.48	3598.21	4114.5	3599.76	3522.28	2660.18	3510.88	2660.79	2851.94	1728.32	2781.74	1792.72	2087.72	952.822	2069.2	933.023	1367.21	365.479	1357.84	358.362
3607.41	1007.28	3815.48	621.333	4062.06	1438.57	4296.01	1072.03	4903.54	1563.01	4904.97	1549.3	5087.99	2526.89	5095.12	2513.57	5078.2	3650.25	5096.89	3655.05	4870.43	4448.78	4873.3	4444.52	4500.93	4100.02	4508.66	4084.01	3933.7	2964.44	3934.03	2953.87	3184.71	1799.09	3159.36	1859.46	2167.75	987.765	2259.86	879.047	1397.27	355.916	1411.07	305.94
3845.89	496.032	3844.68	499.346	4471.26	781.699	4436.33	914.174	5170.9	1423.94	5135.46	1422.79	5529.57	2559.05	5511.58	2568.72	5609.05	4042.51	5593.03	4046.69	5385.31	5083.44	5359.58	5100.01	5058.51	4681.99	5039.29	4681.15	4492.42	3227.47	4479.38	3236.38	3576.6	1785.33	3562.02	1848.42	2467.87	755.455	2425.51	793.715	1459.91	241.973	1449.34	255.182
3867.91	493.165	3863.07	399.687	4507.72	780.338	4540.89	763.973	5353.54	1267.79	5350.12	1282.79	5995.6	2587.31	5983.72	2586.28	6265.52	4478.78	6242.24	4485.01	6068.63	5866.88	6028.97	5895.74	5794.93	5355.75	5767.55	5354.28	5162.6	3442.95	5146.14	3448.89	3939.73	1689.99	3950.56	1753.92	2571.71	688.345	2557.53	691.003	1482.26	209.907	1475.69	209.357
3860.74	564.347	3874.64	319.055	4508.06	859.694	4615	628.398	5530.36	1132.31	5537.39	1129.06	6477.75	2541.04	6487.07	2530.32	7076.78	4887.55	7076.89	4901.28	6955.73	6759.4	6957.73	6783.72	6734.41	5982.1	6744.67	6030.62	5890.35	3533.22	5898.56	3532.57	4268.76	1559.79	4290.24	1591.94	2621.98	660.21	2655.64	584.65	1493.17	195.836	1493.29	169.833
3919.94	264.56	3881.91	254.238	4639.21	437.278	4665.58	510.928	5711.93	967.058	5689.1	969.348	6967.83	2378.67	6979.06	2385.02	8098.07	5171.1	8091.65	5204.86	8215.13	7632.2	8209.62	7670.3	8002.2	6589.66	7987.06	6601.26	6653.31	3426.11	6669.38	3453.7	4539.21	1363.87	4562.28	1391.09	2735.8	452.993	2724.82	484.446	1513.73	129.197	1504.82	136.742
3923.19	266.533	3886.5	202.357	4654.27	424.726	4699.2	412.089	5799.05	799.793	5803.93	814.154	7436.56	2192.19	7416.67	2161.62	9220.47	5239.15	9227.97	5309.01	9817.78	8436.79	9803.9	8415.84	9443.57	6853.66	9448.63	6942.58	7365.39	3196.97	7382.76	3220.39	4762.9	1175.08	4765.2	1180.02	2768.34	386.344	2771.8	395.625	1519.21	108.231	1512.27	109.562
3935.54	295.871	3889.39	160.944	4658.39	451.69	4721.15	330.579	5870.73	685.37	5886.16	672.033	7765.48	1912.54	7773.05	1890.59	10344.3	5120.71	10382	5167.83	11668.6	8916.12	11679.6	8862.37	10997.4	6963.6	11012.6	6961.53	7964.31	2879.7	7982.92	2877.13	4906.73	972.27	4908.64	979.466	2780.28	356.588	2802.89	319.943	1520.32	100.047	1517.04	87.5085
3946.76	131.766	3891.2	127.948	4712.64	231.62	4735.29	264.257	5942.83	543.099	5942.67	547.714	8069.73	1636.67	8042.58	1606.29	11433.1	4786.85	11440.8	4799.09	13664.9	8895.33	13685.3	8891.83	12488.4	6608.49	12522.8	6640.65	8439.35	2464.2	8448.39	2482.11	5012.39	803.776	5006.23	800.809	2823.51	234.912	2823.13	257.084	1526.27	63.3646	1520.08	69.7545
3950.62	135.166	3892.35	101.684	4699.72	211.021	4744.34	210.751	5965.91	441.757	5980.39	442.446	8225.65	1348.04	8235.15	1335.31	12301.2	4237.51	12324.8	4272.73	15611.2	8584.48	15620.7	8483.5	13856	6066.44	13842.7	6046.36	8776.61	2072.71	8787.17	2085.33	5067.53	650.22	5070.91	648.091	2844.96	197.986	2836.15	205.709	1524.73	50.2409	1522.01	55.5298
3943.17	155.928	3893.08	80.7946	4705.6	214.296	4750.11	167.831	6011.73	353.637	6005.08	355.286	8352.97	1116.81	8367.15	1093.02	12931.3	3635.96	13006.1	3676.11	17270.5	7762.49	17310.6	7724.09	14856.1	5287.57	14899.1	5293.3	9006.62	1728.72	9022.42	1719.15	5115.79	536.024	5113.03	520.99	2844.26	184.885	2844.47	164.16	1522.35	45.2338	1523.23	44.1694
3956.77	76.6818	3893.53	64.1919	4722.55	119.529	4753.76	133.531	6005.22	295.03	6021.02	284.196	8460.27	879.56	8455.06	885.372	13431.7	3042.67	13499.6	3082.5	18666.5	6872.76	18661.6	6761.6	15673	4483.84	15686.2	4495.15	9183.59	1387.43	9180.48	1399.09	5151.72	413.054	5140.15	417.019	2851.61	120.29	2849.76	130.785	1523.88	28.754	1524	35.1167
3953.96	71.4134	3893.82	50.9962	4723.34	121.361	4756.08	106.177	5985.69	236.807	6031.24	226.751	8532.01	754.197	8512.52	712.176	13748.8	2532.76	13841.1	2537.82	19733.4	5894.98	19667.9	5741.4	16121.4	3683.67	16242.4	3733.66	9250.87	1158.14	9284.39	1128.83	5171.3	328.643	5157.49	332.862	2846.52	97.1492	2853.12	104.081	1523.91	23.3156	1524.49	27.9098
3942.36	55.9909	3894	40.5111	4740.07	161.116	4757.54	84.394	6027.8	228.083	6037.74	180.625	8517.76	512.591	8549.59	570.265	14234	1970.53	14070.1	2063.43	20196.8	4328.08	20378.5	4768.37	17031.8	3040.09	16620.6	3053.83	9422.46	793.601	9351.69	905.666	5172.25	226.594	5168.51	265.217	2853.82	92.3934	2855.25	82.7719	1520.48	24.9591	1524.8	22.1774
3982.99	24.7498	3894.12	32.1808	4749.23	60.7639	4758.46	67.064	6014.84	160.895	6041.87	143.732	8615.75	480.686	8573.32	455.298	14178.3	1701.04	14220.4	1663.85	21007.7	3895.89	20861.6	3899.88	16860.8	2588.12	16871.2	2472.09	9423.22	725.314	9394.87	723.984	5176.94	185.946	5175.51	211.08	2847.59	57.1712	2856.59	65.7971	1524.24	11.1887	1524.99	17.6201
3967.88	61.8924	3894.19	25.563	4697.9	61.8091	4759.05	53.2847	6059.62	143.592	6044.49	114.3	8613.72	418.39	8588.43	362.83	14292.5	1357.45	14317.6	1334.39	21215.4	3169.25	21181.6	3156.83	17046.8	2036.93	17034.4	1987.63	9429.11	594.861	9422.41	577.405	5204.53	178.05	5179.93	167.873	2850.5	41.8789	2857.44	52.2892	1519.82	5.03544	1525.12	13.9981
3904.43	41.0819	3894.24	20.3058	4756.7	85.3257	4759.42	42.3324	6010.58	117.216	6046.14	90.8567	8635.29	383.574	8598.02	288.798	14308.8	1024.57	14380	1066.43	21219.5	2468.58	21390	2538.1	17081.4	1534.33	17139.4	1591.09	9437.54	519.88	9439.9	459.822	5174.94	145.234	5182.73	133.45	2849.78	33.0542	2857.97	41.5471	1517.61	9.73133	1525.19	11.1201
3941.95	41.2072	3894.26	16.1297	4752.28	77.4475	4759.65	33.6292	5983.59	165.132	6047.19	72.2026	8737.36	208.216	8604.09	229.697	14391.2	816.403	14419.8	850.385	21583.9	2057.71	21524	2031.69	17230.3	1249.87	17206.5	1270.07	9473.14	367.906	9450.99	365.839	5190.13	101.984	5184.5	106.055	2853.53	25.9306	2858.31	33.0082	1518.29	6.44987	1525.24	8.83347
3925.26	39.3813	3894.28	12.8125	4811.55	-28.7702	4759.8	26.7147	6072.97	85.9337	6047.85	57.3697	8613.69	145.089	8607.93	182.607	14352.7	707.758	14445	677.152	21613.7	1653.23	21609.8	1621.78	17321.2	1058.04	17249.2	1012.01	9485.99	309.811	9458	290.897	5188.39	87.0021	5185.62	84.2696	2861.51	29.2241	2858.53	26.2228	1519.62	2.32113	1525.27	7.01702
3922.87	42.3627	3894.29	10.1773	4648.54	-18.7059	4759.89	21.2208	5997.7	73.0368	6048.26	45.5779	8563.15	194.584	8610.36	145.123	14353.7	505.594	14461	538.708	21795.4	1330.11	21664.3	1292.21	17332.2	772.904	17276.3	805.441	9487.35	317.275	9462.43	231.213	5155.14	48.9029	5186.32	66.9498	2856.66	8.36732	2858.66	20.8308	1515.47	-6.26907	1525.29	5.57386
3877.15	-17.6474	3894.3	8.08392	4790.07	22.6989	4759.95	16.8563	6014.65	108.21	6048.53	36.207	8728.87	57.7665	8611.89	115.31	14413.8	409.077	14471.1	428.32	21771.3	1084.49	21698.8	1028.43	17465.3	539.86	17293.5	640.565	9365.98	118.336	9465.23	183.729	5160.37	70.9795	5186.77	53.1854	2845.49	9.01911	2858.74	16.5468	1516.27	-7.12036	1525.31	4.42743
3969.62	-80.5619	3894.31	6.42143	4681.27	36.8502	4759.98	13.39	6047.15	84.3957	6048.69	28.7629	8681.38	-14.693	8612.86	91.6147	14473.5	375.662	14477.5	340.444	21779.5	855.982	21720.7	817.943	17395.5	451.171	17304.3	509.229	9442.79	110.829	9467	145.982	5147.43	30.0031	5187.05	42.2508	2851.47	16.382	2858.8	13.1443	1509.9	1.22313	1525.31	3.51693
3911.57	49.7364	3894.31	5.10074	4690.84	-67.3444	4760.01	10.6362	6077.56	-9.21491	6048.8	22.8483	8675.74	38.8287	8613.47	72.7817	14396	133.222	14481.5	270.531	21456.6	622.327	21734.5	650.226	17122.1	584.34	17311.2	404.697	9563.51	137.759	9468.11	115.977	5178.47	23.6239	5187.23	33.5627	2840.24	-11.2119	2858.83	10.4411	1512.07	-6.8228	1525.32	2.79362
3867.71	-13.1376	3894.31	4.05167	4720.57	90.5014	4760.02	8.44867	6038.73	7.87113	6048.86	18.1496	8588.8	-95.4201	8613.86	57.8175	14350.5	335.703	14484.1	214.943	21784.3	536.771	21743.3	516.749	17345.2	273.273	17315.5	321.563	9344.75	24.9132	9468.82	92.133	5206.85	22.3614	5187.34	26.6607	2846.93	-0.000839515	2858.85	8.29377	1503.49	-4.20207	1525.32	2.21906
3799.19	22.54	3894.31	3.21836	4830	-109.4	4760.03	6.71105	6000.14	86.9691	6048.9	14.417	8566.22	-6.60701	8614.1	45.9285	14377.3	131.922	14485.7	170.762	21838.5	438.702	21748.8	410.597	17486.1	186.894	17318.2	255.478	9519.23	116.765	9469.26	73.1886	5112.05	12.9709	5187.41	21.1778	2840.69	-8.11238	2858.87	6.58803	1523.09	-0.14631	1525.32	1.76267
3884.87	-29.1786	3894.31	2.55644	4930.22	1.58097	4760.04	5.3308	6141.16	28.598	6048.93	11.452	8505.71	165.48	8614.25	36.4835	14618	194.104	14486.7	135.655	21832	347.238	21752.3	326.214	17654.9	311.506	17319.9	202.959	9431.8	171.54	9469.54	58.1383	5200.67	-7.9061	5187.45	16.8224	2865.78	0.05694	2858.88	5.23309	1504.73	-5.97435	1525.32	1.40014
3919.34	-65.7669	3894.31	2.03065	4715.88	-42.6245	4760.04	4.23441	5824.32	-17.4094	6048.95	9.0967	8692.68	-22.379	8614.35	28.9805	14575	-33.4899	14487.4	107.761	21807.6	272.796	21754.5	259.153	17195	87.5885	17321	161.229	9622.06	-33.3934	9469.72	46.182	5134.25	-24.2107	5187.48	13.3626	2840.01	-22.5999	2858.88	4.1568	1510.11	0.88068	1525.33	1.11217
3993.35	90.3574	3894.31	1.613	4701.74	33.3707	4760.04	3.36351	6030.41	39.8592	6048.96	7.22578	8788.33	51.7134	8614.41	23.0203	14501.8	-43.2799	14487.8	85.601	21840.2	179.1	21755.9	205.869	17366.5	7.53576	17321.7	128.075	9561.93	-132.035	9469.83	36.6842	5106.88	15.9871	5187.5	10.6143	2851.32	-4.48373	2858.88	3.30187	1521.29	1.48274	1525.33	0.88343
3939.7	71.8556	3894.31	1.28127	4799.7	-92.6308	4760.05	2.67177	6157.34	-103.969	6048.97	5.73974	8222.54	57.3693	8614.45	18.2861	14692.6	100.447	14488	67.9979	21716.2	125.255	21756.8	163.537	17082.2	-427.12	17322.2	101.738	9818	206.253	9469.9	29.14	5144.42	50.1215	5187.51	8.43138	2861.58	28.965	2858.89	2.62281	1497.62	22.0519	1525.33	0.70174
3929.27	-39.0991	3894.31	1.01774	4933.42	71.5732	4760.05	2.12223	5751.42	22.6755	6048.97	4.55918	8567.22	1.23431	8614.47	14.525	14501.1	147.83	14488.2	54.0127	21855.3	136.905	21757.3	129.905	17208.5	-279.469	17322.4	80.8137	9138.78	-5.00019	9469.95	23.1466	5215.91	60.5506	5187.52	6.6972	2851.07	-2.82214	2858.89	2.08334	1518.93	-5.33154	1525.33	0.55741
3951.13	-98.0871	3894.31	0.8084	4653.07	187.831	4760.05	1.68571	6302.52	153.477	6048.97	3.6214	8771.98	138.46	8614.49	11.5374	14407.6	233.685	14488.3	42.9032	21885	117.779	21757.7	103.186	17063.4	-660.844	17322.6	64.1918	9347.91	64.2721	9469.97	18.3856	5203.64	-53.4297	5187.52	5.31965	2799.76	15.5607	2858.89	1.65482	1509.81	-5.17859	1525.33	0.44275
3841.73	29.6586	3894.31	0.64214	4617.32	101.286	4760.05	1.33903	6286.18	256.003	6048.97	2.87664	8454.36	323.208	8614.5	9.16466	14510	-141.609	14488.3	34.0801	21955	60.1791	21757.9	81.9665	17285.5	-288.193	17322.7	50.9908	9566.34	215.912	9469.99	14.6045	5207.61	-0.49057	5187.52	4.22564	2853.45	-15.7504	2858.89	1.31449	1504.11	0.61993	1525.33	0.3517

## Sheet: Figure 4
	Zmag												Phase
Frequency	-0.5	-0.4	-0.3	-0.2	-0.1	0.002	0.1	0.2	0.3	0.4	0.5		-0.5	-0.4	-0.3	-0.2	-0.1	0.002	0.1	0.2	0.3	0.4	0.5
1000000	74.8713	74.5442	72.6939	66.4301	66.3457	66.2763	60.3577	56.9635	49.6222	49.8045	45.4531		-20.8666	-20.223	-19.8216	-19.6706	-19.588	-19.4379	-19.7434	-19.445	-20.0566	-18.9352	-18.608
794330	78.413	78.2298	75.9896	70.1492	69.3761	69.2991	63.6755	60.1749	52.9095	53.0774	48.8502		-25.2411	-24.7349	-24.4756	-24.9974	-24.6714	-24.7362	-25.6328	-25.6682	-27.0227	-25.6866	-25.9017
630960	82.9812	82.8915	80.3969	74.2073	73.8478	73.7161	67.9021	64.3007	57.573	57.5297	53.3092		-30.4069	-30.0574	-29.9554	-30.8128	-30.8117	-30.612	-31.8004	-32.3556	-34.0133	-32.5756	-33.2843
501190	89.6998	89.0807	86.2894	80.8404	80.3875	80.0153	74.7219	70.8211	63.7247	63.9057	59.5792		-36.5716	-35.6649	-35.7502	-37.3532	-36.8881	-36.7892	-38.4842	-39.2728	-41.364	-39.6201	-40.1835
398110	98.5953	98.1119	95.0627	89.8898	88.7527	87.8749	83.701	79.5267	73.5414	72.3585	68.0983		-42.4194	-42.2312	-41.9464	-43.6673	-43.7542	-43.5205	-44.8298	-45.6877	-47.9945	-46.2072	-46.4962
316230	111.767	110.606	107.922	102.043	101.667	100.236	95.8394	91.7875	86.1671	84.3904	80.3627		-48.8641	-48.425	-48.2229	-50.3923	-50.2721	-49.5658	-51.8188	-52.4169	-54.3385	-52.3067	-51.88
251190	131.827	127.655	124.64	118.822	118.558	116.599	112.281	108.208	102.321	99.0487	95.9358		-55.0835	-54.4305	-54.4974	-56.3981	-55.964	-55.9308	-57.5106	-58.0995	-59.4427	-57.2486	-56.9526
199530	154.67	152.484	146.366	143.444	141.102	140.882	134.487	129.669	125.712	119.98	115.582		-60.5797	-59.1229	-59.9413	-61.0238	-61.928	-60.413	-63.1214	-62.6144	-64.3666	-61.5349	-60.5292
158490	186.779	183.311	177.498	174.22	172.647	165.768	162.483	158.541	153.628	149.134	140.249		-64.4517	-64.2175	-64.3923	-66.8728	-66.1544	-65.7519	-66.7079	-67.3715	-67.9804	-65.0323	-62.8844
125890	228.962	222.897	219.164	211.422	207.729	206.49	201.634	195.093	188.535	182.786	173.768		-68.722	-68.1687	-68.1317	-69.8729	-70.0583	-69.3308	-70.5695	-69.8158	-70.3689	-67.371	-64.317
100000	281.562	276.022	268.181	259.373	257.708	253.596	247.602	242.02	234.316	222.964	213.301		-71.4454	-71.467	-70.9701	-71.9253	-72.5367	-72.905	-73.0908	-71.9158	-72.2833	-68.9539	-63.7871
79433	348.964	339.159	332.978	321.796	320.169	314.501	307.879	298.147	291.369	277.188	258.156		-72.4584	-72.7357	-73.6955	-74.6164	-74.9067	-74.5499	-75.5019	-75.5458	-73.6591	-68.134	-62.9046
63096	431.23	420.572	413.604	409.256	401.801	393.893	384.753	375.07	365.923	341.911	315.622		-73.68	-73.6275	-75.1714	-74.9425	-76.0294	-76.2785	-76.1681	-76.2957	-73.152	-68.2618	-61.7119
50119	546	519.705	510.629	509.39	508.692	489.249	476.72	468.06	463.859	415.136	372.661		-74.257	-75.3203	-76.3291	-75.5965	-77.4713	-77.3967	-76.0133	-75.4094	-72.245	-66.2967	-58.3159
39811	682.158	660.548	643.55	626.791	619.07	615.867	601.087	585.533	552.502	510.284	445.009		-73.7999	-74.686	-76.4559	-76.9807	-77.039	-77.7012	-77.1555	-74.4344	-71.4389	-64.7418	-54.1559
31623	845.473	822.478	807.59	779.201	779.049	765.124	748.099	715.099	679.611	610.423	515.269		-72.1819	-73.3328	-75.2919	-75.8376	-76.4998	-76.5793	-76.4616	-73.5173	-68.7411	-61.0764	-50.3558
25119	1044.19	1022.19	993.899	983.51	953.826	952.839	932.302	885.145	825.901	729.25	586.593		-70.3477	-72.1002	-73.7623	-74.5229	-76.1118	-76.9382	-75.2133	-71.9744	-66.7613	-57.1766	-45.5882
19953	1280.75	1290.85	1249.08	1227.89	1202.83	1183.92	1173	1104.05	1005.68	859.126	651.801		-67.7205	-69.6238	-70.6229	-73.0244	-73.7689	-73.7602	-73.3239	-68.7527	-62.9976	-52.4857	-41.2599
15849	1565.81	1539.17	1551.06	1507.1	1476.11	1484.87	1460.11	1355.21	1206.92	967.419	711.711		-61.6049	-66.5256	-68.5375	-69.0859	-71.8051	-71.8476	-69.8647	-65.5113	-56.5623	-46.4839	-37.659
12589	1866.26	1849.69	1865.66	1858.6	1819.43	1790.1	1718.15	1640.95	1382.58	1074.37	761.213		-57.55	-61.7252	-67.0024	-67.3479	-68.7288	-69.1977	-69.8961	-61.0286	-53.0283	-43.7054	-34.3338
10000	2167.44	2208.1	2265.43	2157.55	2175.32	2158.88	2084.39	1829.66	1560.62	1175.33	808.687		-53.0896	-56.8034	-59.7859	-62.925	-64.9483	-66.2843	-63.61	-57.6779	-47.7131	-39.1762	-31.2627
7943.3	2487.38	2580.04	2615.63	2575.22	2575.88	2558.65	2440.59	2135.23	1718.17	1252.43	865.799		-45.4863	-50.9036	-56.7491	-59.0537	-62.0316	-63.5727	-59.2842	-53.373	-43.7728	-35.5373	-29.6081
6309.6	2799.96	3016.65	3035.28	2993.29	3137.53	3070.17	2875.11	2448.29	1886.58	1371.72	929.439		-39.6419	-43.3576	-50.1675	-52.4724	-56.3258	-57.7771	-56.0397	-48.1958	-40.1781	-33.7279	-29.0292
5011.9	3159.33	3336.34	3479.05	3466.2	3533.53	3501.59	3284.28	2695.21	2035.25	1441.13	986.409		-34.7303	-39.0021	-44.317	-47.4309	-51.1892	-53.6035	-50.5215	-44.9767	-36.7856	-32.2555	-26.6171
3981.1	3333.49	3724.57	3806.76	3914.69	3995.43	3968.78	3584.77	2924.29	2223.58	1552.27	1071.13		-28.8508	-34.0501	-39.6881	-42.1484	-47.0792	-48.7529	-46.7555	-41.3084	-35.2615	-30.6417	-25.7285
3162.3	3473.96	3859.65	4099.56	4191.41	4307.21	4341.83	3943.61	3149.86	2336.28	1679.87	1152.56		-24.6398	-29.6897	-33.3742	-38.044	-42.3191	-45.3685	-43.4407	-38.5346	-34.0018	-30.3979	-24.2989
2511.9	3496.71	3985.72	4364.4	4506.46	4679.1	4728.36	4271.57	3394.49	2425.44	1792.19	1226.84		-25.0359	-28.0905	-28.0215	-34.1895	-38.723	-42.351	-41.4071	-37.3192	-36.6371	-31.3334	-23.9035
1995.3	3381.69	3731.39	4563.24	4760.34	5005.81	5096.35	4608.12	3659.04	2434.15	1846.52	1264		-28.1784	-32.9354	-25.5896	-31.3972	-37.355	-41.4544	-40.9249	-37.1571	-41.9714	-34.3208	-24.2032
1584.9	3764.06	4294.82	4767.6	5057.34	5365.33	5516.91	4991.58	3998.23	3018.7	2157.69	1370.43		-13.7042	-17.1142	-22.0057	-28.8314	-35.7132	-40.621	-40.4579	-36.9642	-32.5392	-25.7375	-16.8434
1258.9	3771.92	4327.58	4965.37	5375.83	5777.99	6004.08	5468.91	4413.96	3334.76	2294.87	1415.22		-13.6423	-17.2844	-19.502	-27.4233	-35.5009	-40.9736	-41.1428	-37.0618	-31.2165	-24.5317	-14.9662
1000	3745.4	4309.27	5146.62	5680.92	6253.99	6596.41	6088.39	4925.64	3657.75	2382.19	1441.89		-15.6012	-19.5014	-17.6797	-26.4107	-35.7089	-42.4094	-42.3313	-37.0017	-29.4627	-24.497	-14.2906
794.33	3877.74	4539.08	5363.38	6093.02	6914	7405.6	6892.72	5531.58	3997.43	2580.91	1479.83		-7.34927	-9.91665	-15.3963	-24.8344	-35.7807	-43.3483	-42.7863	-35.6944	-26.5269	-17.0202	-9.4109
630.96	3899.22	4574.77	5501.61	6530.04	7701.7	8440.89	7890.84	6205.34	4286.91	2662.24	1497.04		-7.26611	-9.82122	-13.323	-23.3419	-35.5583	-44.0316	-42.7445	-33.6994	-23.2174	-14.9846	-8.06025
501.19	3901.77	4589.3	5645.09	6958.31	8600.52	9699.06	9007.65	6868.76	4544.81	2703.82	1505.96		-8.31635	-10.7968	-11.571	-21.4187	-34.6307	-44.1799	-41.6143	-30.9566	-20.0721	-14.1332	-7.47196
398.11	3928.86	4659.77	5793.22	7362.66	9608.28	11213.3	10366.2	7483.63	4739.68	2773.05	1519.24		-3.86109	-5.38462	-9.60933	-18.8488	-32.5606	-42.8934	-39.4708	-27.2461	-16.7236	-9.40171	-4.87835
316.23	3932.24	4673.61	5853.94	7752.94	10605	12944.8	11668.5	8029.29	4905.72	2795.17	1523.06		-3.88658	-5.21409	-7.85258	-16.4248	-29.6056	-40.6737	-35.9702	-23.4634	-13.859	-7.94478	-4.07495
251.19	3946.65	4680.24	5910.6	7997.53	11542.3	14685.2	13016.7	8468.94	5002.13	2803.05	1523.6		-4.29936	-5.53823	-6.65878	-13.8359	-26.3367	-37.3838	-32.342	-19.8787	-11.208	-7.30863	-3.76503
199.53	3948.96	4718.33	5967.6	8234.02	12394.7	16305.1	14129.1	8791.75	5076.43	2833.26	1527.59		-1.91216	-2.81375	-5.22159	-11.465	-22.7183	-33.0627	-27.8865	-16.2772	-9.11025	-4.75598	-2.37733
158.49	3952.93	4704.45	5982.24	8335.37	13010.6	17815.8	15125.8	9018.04	5109.07	2851.84	1525.56		-1.95955	-2.5709	-4.23485	-9.30705	-19.0077	-28.8061	-23.6449	-13.2877	-7.31174	-3.98089	-1.88725
125.89	3946.25	4710.48	6022.12	8427.29	13432.8	18934.8	15769	9171.02	5143.8	2850.26	1523.02		-2.26452	-2.60748	-3.36652	-7.61542	-15.7046	-24.2022	-19.5916	-10.8651	-5.98153	-3.71915	-1.70194
100	3957.51	4724.06	6012.46	8505.87	13772	19891.5	16301.8	9287.81	5168.25	2854.14	1524.15		-1.11025	-1.44987	-2.81262	-5.93535	-12.7637	-20.2131	-15.9651	-8.59109	-4.58405	-2.4155	-1.08098
79.433	3954.6	4724.9	5990.37	8565.28	13980.1	20595.1	16536.9	9323.08	5181.73	2848.18	1524.09		-1.03472	-1.47182	-2.26556	-5.0516	-10.4379	-16.6325	-12.8708	-7.1359	-3.63633	-1.9547	-0.876548
63.096	3942.76	4742.8	6032.11	8533.17	14369.8	20655.3	17301	9455.82	5177.21	2855.32	1520.68		-0.813681	-1.94675	-2.16695	-3.44386	-7.8818	-12.0953	-10.1204	-4.81434	-2.50849	-1.85432	-0.940444
50.119	3983.07	4749.62	6016.99	8629.15	14280	21365.9	17058.2	9451.09	5180.28	2848.17	1524.28		-0.356024	-0.733029	-1.53228	-3.19331	-6.84136	-10.5062	-8.72678	-4.40143	-2.05707	-1.15017	-0.420571
39.811	3968.36	4698.31	6061.32	8623.88	14356.8	21450.8	17168.1	9447.85	5207.57	2850.81	1519.83		-0.893647	-0.753782	-1.35746	-2.78082	-5.42549	-8.49629	-6.81399	-3.60988	-1.95936	-0.841717	-0.18983
31.623	3904.64	4757.47	6011.73	8643.81	14345.5	21362.6	17150.2	9451.85	5176.97	2849.97	1517.64		-0.602837	-1.02766	-1.11722	-2.54337	-4.09564	-6.63572	-5.13279	-3.15303	-1.60758	-0.664536	-0.36739
25.119	3942.17	4752.92	5985.87	8739.84	14414.4	21681.7	17275.5	9480.28	5191.14	2853.65	1518.3		-0.598919	-0.93366	-1.58081	-1.36513	-3.24686	-5.44585	-4.14891	-2.22406	-1.12569	-0.520644	-0.243398
19.953	3925.45	4811.64	6073.58	8614.91	14370.2	21676.8	17353.5	9491.05	5189.12	2861.66	1519.63		-0.574817	0.34259	-0.810692	-0.964999	-2.82307	-4.37403	-3.49549	-1.87061	-0.960681	-0.585132	-0.0875154
15.849	3923.1	4648.58	5998.14	8565.35	14362.6	21835.9	17349.4	9492.66	5155.37	2856.67	1515.48		-0.618707	0.230558	-0.697683	-1.30173	-2.01735	-3.49226	-2.55333	-1.91536	-0.543505	-0.167822	0.237015
12.589	3877.19	4790.12	6015.62	8729.06	14419.5	21798.3	17473.7	9366.73	5160.86	2845.5	1516.29		0.260788	-0.271507	-1.0307	-0.37917	-1.62568	-2.8517	-1.77047	-0.723874	-0.788038	-0.181605	0.269057
10	3970.43	4681.42	6047.73	8681.39	14478.4	21796.3	17401.3	9443.44	5147.52	2851.52	1509.9		1.16264	-0.451013	-0.799585	0.0969713	-1.48678	-2.25069	-1.4857	-0.672446	-0.333959	-0.329167	-0.0464138
7.9433	3911.88	4691.33	6077.56	8675.82	14396.6	21465.6	17132	9564.5	5178.52	2840.26	1512.08		-0.728488	0.822514	0.0868729	-0.256428	-0.530205	-1.66134	-1.95462	-0.825267	-0.261379	0.226175	0.25853
6.3096	3867.73	4721.44	6038.74	8589.33	14354.5	21790.9	17347.4	9344.78	5206.89	2846.93	1503.49		0.194619	-1.09832	-0.0746816	0.63652	-1.34008	-1.4115	-0.902619	-0.152751	-0.246062	1.68956e-05	0.160135
5.0119	3799.25	4831.24	6000.77	8566.22	14377.9	21842.9	17487.1	9519.94	5112.07	2840.7	1523.09		-0.339923	1.29754	-0.830416	0.0441915	-0.525714	-1.15083	-0.612363	-0.702768	-0.145377	0.163624	0.00550392
3.9811	3884.98	4930.22	6141.23	8507.32	14619.2	21834.7	17657.7	9433.36	5200.67	2865.78	1504.75		0.43033	-0.018373	-0.266812	-1.11456	-0.760756	-0.911213	-1.01083	-1.04195	0.0871015	-0.00113833	0.227484
3.1623	3919.89	4716.07	5824.35	8692.71	14575.1	21809.3	17195.2	9622.12	5134.31	2840.1	1510.11		0.961339	0.517855	0.171261	0.147505	0.131651	-0.716688	-0.291853	0.198844	0.270177	0.455933	-0.0334141
2.5119	3994.37	4701.85	6030.54	8788.48	14501.9	21841	17366.5	9562.84	5106.9	2851.33	1521.29		-1.29621	-0.406651	-0.378702	-0.337143	0.170996	-0.469842	-0.0248621	0.791112	-0.179364	0.090098	-0.055844
1.9953	3940.36	4800.59	6158.22	8222.74	14692.9	21716.5	17087.5	9820.16	5144.66	2861.72	1497.78		-1.04489	1.10563	0.967371	-0.399751	-0.391699	-0.330469	1.43231	-1.20347	-0.558209	-0.57993	-0.843602
1.5849	3929.46	4933.94	5751.47	8567.22	14501.9	21855.7	17210.8	9138.78	5216.27	2851.07	1518.94		0.570116	-0.831179	-0.225892	-0.00825478	-0.584075	-0.358905	0.930408	0.0313488	-0.665107	0.0567144	0.201111
1.2589	3952.35	4656.86	6304.39	8773.08	14409.5	21885.3	17076.2	9348.13	5203.92	2799.8	1509.82		1.42208	-2.31162	-1.39497	-0.9043	-0.92923	-0.308348	2.21788	-0.393935	0.588278	-0.31844	0.196522
1	3841.85	4618.43	6291.39	8460.54	14510.7	21955.1	17287.9	9568.77	5207.61	2853.49			-0.442321	-1.25664	-2.33207	-2.18934	0.559155	-0.157048	0.955176	-1.29295	0.00539743	0.316258
